# Supplementary material for: Nickel-mediated N–N bond formation and N2O liberation via nitrogen oxyanion reduction
Source: Chem Sci. 2021 Jul 13;12(31):10664–72. doi: 10.1039/d1sc02846d (PMC8356809; doi:10.1039/d1sc02846d)
Supplement: SC-012-D1SC02846D-s002 [file SC-012-D1SC02846D-s002.mol]

Title

Created by GaussView 6.0.16
 58 60  0  0  0  0  0  0  0  0  0    0
    0.1656   -0.2313    0.0000 Ni  0  0  0  0  0  0  0  0  0  0  0  0
    1.9436    0.9162   -1.8665 O   0  0  0  0  0  0  0  0  0  0  0  0
   -0.4655   -0.0941    2.0874 O   0  0  0  0  0  0  0  0  0  0  0  0
   -1.3439    1.2445    0.7302 O   0  0  0  0  0  0  0  0  0  0  0  0
   -1.1264   -1.7420   -0.2664 N   0  0  0  0  0  0  0  0  0  0  0  0
    1.4712   -1.7316    0.0428 N   0  0  0  0  0  0  0  0  0  0  0  0
    0.9488    0.8918   -1.1862 N   0  0  0  0  0  0  0  0  0  0  0  0
   -1.3136    0.8357    1.9136 N   0  0  0  0  0  0  0  0  0  0  0  0
   -2.5159   -1.5926   -0.2586 C   0  0  0  0  0  0  0  0  0  0  0  0
   -3.3055   -2.0394    0.8210 C   0  0  0  0  0  0  0  0  0  0  0  0
   -4.6841   -1.8238    0.7840 C   0  0  0  0  0  0  0  0  0  0  0  0
   -5.2854   -2.1604    1.6247 H   0  0  0  0  0  0  0  0  0  0  0  0
   -5.3044   -1.1644   -0.2753 C   0  0  0  0  0  0  0  0  0  0  0  0
   -4.4965   -0.6820   -1.3067 C   0  0  0  0  0  0  0  0  0  0  0  0
   -4.9507   -0.1310   -2.1263 H   0  0  0  0  0  0  0  0  0  0  0  0
   -3.1183   -0.8715   -1.3112 C   0  0  0  0  0  0  0  0  0  0  0  0
   -2.6645   -2.6573    2.0375 C   0  0  0  0  0  0  0  0  0  0  0  0
   -2.3856   -3.7035    1.8763 H   0  0  0  0  0  0  0  0  0  0  0  0
   -3.3548   -2.6259    2.8840 H   0  0  0  0  0  0  0  0  0  0  0  0
   -1.7597   -2.1073    2.3033 H   0  0  0  0  0  0  0  0  0  0  0  0
   -6.8010   -0.9721   -0.3070 C   0  0  0  0  0  0  0  0  0  0  0  0
   -7.2929   -1.7286   -0.9311 H   0  0  0  0  0  0  0  0  0  0  0  0
   -7.0686    0.0072   -0.7145 H   0  0  0  0  0  0  0  0  0  0  0  0
   -7.2304   -1.0468    0.6957 H   0  0  0  0  0  0  0  0  0  0  0  0
   -2.2546   -0.2836   -2.3918 C   0  0  0  0  0  0  0  0  0  0  0  0
   -1.6563    0.5414   -1.9946 H   0  0  0  0  0  0  0  0  0  0  0  0
   -2.8625    0.0944   -3.2178 H   0  0  0  0  0  0  0  0  0  0  0  0
   -1.5441   -1.0182   -2.7763 H   0  0  0  0  0  0  0  0  0  0  0  0
   -0.5177   -2.9390   -0.2678 C   0  0  0  0  0  0  0  0  0  0  0  0
    0.8874   -2.9308   -0.1157 C   0  0  0  0  0  0  0  0  0  0  0  0
   -1.2509   -4.2338   -0.5086 C   0  0  0  0  0  0  0  0  0  0  0  0
   -2.3086   -4.0486   -0.6927 H   0  0  0  0  0  0  0  0  0  0  0  0
   -1.1716   -4.9190    0.3434 H   0  0  0  0  0  0  0  0  0  0  0  0
   -0.8411   -4.7614   -1.3775 H   0  0  0  0  0  0  0  0  0  0  0  0
    1.6671   -4.2203   -0.1124 C   0  0  0  0  0  0  0  0  0  0  0  0
    2.7103   -4.0377    0.1444 H   0  0  0  0  0  0  0  0  0  0  0  0
    1.6447   -4.7171   -1.0901 H   0  0  0  0  0  0  0  0  0  0  0  0
    1.2551   -4.9301    0.6127 H   0  0  0  0  0  0  0  0  0  0  0  0
    2.8640   -1.5674    0.0450 C   0  0  0  0  0  0  0  0  0  0  0  0
    3.6078   -1.7008   -1.1418 C   0  0  0  0  0  0  0  0  0  0  0  0
    4.9839   -1.4704   -1.1087 C   0  0  0  0  0  0  0  0  0  0  0  0
    5.5511   -1.5637   -2.0313 H   0  0  0  0  0  0  0  0  0  0  0  0
    5.6420   -1.1022    0.0624 C   0  0  0  0  0  0  0  0  0  0  0  0
    4.8820   -0.9606    1.2257 C   0  0  0  0  0  0  0  0  0  0  0  0
    5.3730   -0.6690    2.1507 H   0  0  0  0  0  0  0  0  0  0  0  0
    3.5069   -1.1796    1.2376 C   0  0  0  0  0  0  0  0  0  0  0  0
    2.9183   -2.0600   -2.4311 C   0  0  0  0  0  0  0  0  0  0  0  0
    2.7620   -3.1411   -2.5205 H   0  0  0  0  0  0  0  0  0  0  0  0
    3.5113   -1.7338   -3.2881 H   0  0  0  0  0  0  0  0  0  0  0  0
    1.9422   -1.5791   -2.4794 H   0  0  0  0  0  0  0  0  0  0  0  0
    7.1235   -0.8126    0.0667 C   0  0  0  0  0  0  0  0  0  0  0  0
    7.5942   -1.1512    0.9946 H   0  0  0  0  0  0  0  0  0  0  0  0
    7.3208    0.2621   -0.0236 H   0  0  0  0  0  0  0  0  0  0  0  0
    7.6276   -1.3083   -0.7672 H   0  0  0  0  0  0  0  0  0  0  0  0
    2.6990   -1.0204    2.4969 C   0  0  0  0  0  0  0  0  0  0  0  0
    3.3281   -0.6834    3.3245 H   0  0  0  0  0  0  0  0  0  0  0  0
    2.2226   -1.9636    2.7816 H   0  0  0  0  0  0  0  0  0  0  0  0
    1.8791   -0.3130    2.3584 H   0  0  0  0  0  0  0  0  0  0  0  0
  1  3  1  0  0  0  0
  1  5  1  0  0  0  0
  1  6  1  0  0  0  0
  1  7  1  0  0  0  0
  2  7  1  0  0  0  0
  3  8  1  0  0  0  0
  4  8  1  0  0  0  0
  5  9  1  0  0  0  0
  5 29  1  0  0  0  0
  6 30  1  0  0  0  0
  6 39  1  0  0  0  0
  9 10  1  0  0  0  0
  9 16  1  0  0  0  0
 10 11  1  0  0  0  0
 10 17  1  0  0  0  0
 11 12  1  0  0  0  0
 11 13  1  0  0  0  0
 13 14  1  0  0  0  0
 13 21  1  0  0  0  0
 14 15  1  0  0  0  0
 14 16  1  0  0  0  0
 16 25  1  0  0  0  0
 17 18  1  0  0  0  0
 17 19  1  0  0  0  0
 17 20  1  0  0  0  0
 21 22  1  0  0  0  0
 21 23  1  0  0  0  0
 21 24  1  0  0  0  0
 25 26  1  0  0  0  0
 25 27  1  0  0  0  0
 25 28  1  0  0  0  0
 29 30  1  0  0  0  0
 29 31  1  0  0  0  0
 30 35  1  0  0  0  0
 31 32  1  0  0  0  0
 31 33  1  0  0  0  0
 31 34  1  0  0  0  0
 35 36  1  0  0  0  0
 35 37  1  0  0  0  0
 35 38  1  0  0  0  0
 39 40  1  0  0  0  0
 39 46  1  0  0  0  0
 40 41  1  0  0  0  0
 40 47  1  0  0  0  0
 41 42  1  0  0  0  0
 41 43  1  0  0  0  0
 43 44  1  0  0  0  0
 43 51  1  0  0  0  0
 44 45  1  0  0  0  0
 44 46  1  0  0  0  0
 46 55  1  0  0  0  0
 47 48  1  0  0  0  0
 47 49  1  0  0  0  0
 47 50  1  0  0  0  0
 51 52  1  0  0  0  0
 51 53  1  0  0  0  0
 51 54  1  0  0  0  0
 55 56  1  0  0  0  0
 55 57  1  0  0  0  0
 55 58  1  0  0  0  0
M  END
