# Supplementary material for: Nickel-mediated N–N bond formation and N2O liberation via nitrogen oxyanion reduction
Source: Chem Sci. 2021 Jul 13;12(31):10664–72. doi: 10.1039/d1sc02846d (PMC8356809; doi:10.1039/d1sc02846d)
Supplement: SC-012-D1SC02846D-s003 [file SC-012-D1SC02846D-s003.mol]

Title

Created by GaussView 6.0.16
 57 60  0  0  0  0  0  0  0  0  0    0
    0.8624    1.4021    0.0000 N   0  0  0  0  0  0  0  0  0  0  0  0
   -1.6165    1.4020   -0.0000 N   0  0  0  0  0  0  0  0  0  0  0  0
   -3.0321    1.5709   -0.1235 C   0  0  0  0  0  0  0  0  0  0  0  0
    2.2779    1.5710   -0.1235 C   0  0  0  0  0  0  0  0  0  0  0  0
    5.0279    1.9593   -0.4023 C   0  0  0  0  0  0  0  0  0  0  0  0
   -1.1059    0.2728    0.4284 C   0  0  0  0  0  0  0  0  0  0  0  0
    0.3518    0.2728    0.4284 C   0  0  0  0  0  0  0  0  0  0  0  0
   -3.7179    2.2997    0.8581 C   0  0  0  0  0  0  0  0  0  0  0  0
   -5.7820    1.9593   -0.4023 C   0  0  0  0  0  0  0  0  0  0  0  0
    2.9257    1.0594   -1.2563 C   0  0  0  0  0  0  0  0  0  0  0  0
   -3.6799    1.0594   -1.2563 C   0  0  0  0  0  0  0  0  0  0  0  0
   -5.0571    1.2614   -1.3711 C   0  0  0  0  0  0  0  0  0  0  0  0
   -5.0943    2.4675    0.7037 C   0  0  0  0  0  0  0  0  0  0  0  0
    2.9637    2.2997    0.8581 C   0  0  0  0  0  0  0  0  0  0  0  0
    4.3029    1.2614   -1.3711 C   0  0  0  0  0  0  0  0  0  0  0  0
    4.3402    2.4675    0.7037 C   0  0  0  0  0  0  0  0  0  0  0  0
   -5.6398    3.0237    1.4617 H   0  0  0  0  0  0  0  0  0  0  0  0
   -5.5713    0.8722   -2.2461 H   0  0  0  0  0  0  0  0  0  0  0  0
    4.8171    0.8722   -2.2461 H   0  0  0  0  0  0  0  0  0  0  0  0
    4.8856    3.0237    1.4617 H   0  0  0  0  0  0  0  0  0  0  0  0
   -2.9038    0.3358   -2.3268 C   0  0  0  0  0  0  0  0  0  0  0  0
   -2.0250    0.9150   -2.6282 H   0  0  0  0  0  0  0  0  0  0  0  0
   -2.5448   -0.6430   -1.9866 H   0  0  0  0  0  0  0  0  0  0  0  0
   -3.5252    0.1699   -3.2094 H   0  0  0  0  0  0  0  0  0  0  0  0
   -7.2625    2.1977   -0.5651 C   0  0  0  0  0  0  0  0  0  0  0  0
   -7.4531    3.1724   -1.0300 H   0  0  0  0  0  0  0  0  0  0  0  0
   -7.7229    1.4362   -1.2007 H   0  0  0  0  0  0  0  0  0  0  0  0
   -7.7768    2.1926    0.4005 H   0  0  0  0  0  0  0  0  0  0  0  0
   -2.9775    2.8967    2.0244 C   0  0  0  0  0  0  0  0  0  0  0  0
   -2.4178    2.1400    2.5856 H   0  0  0  0  0  0  0  0  0  0  0  0
   -2.2562    3.6342    1.6593 H   0  0  0  0  0  0  0  0  0  0  0  0
   -3.6658    3.3912    2.7132 H   0  0  0  0  0  0  0  0  0  0  0  0
   -1.8959   -0.9157    0.8797 C   0  0  0  0  0  0  0  0  0  0  0  0
   -1.6113   -1.2019    1.8978 H   0  0  0  0  0  0  0  0  0  0  0  0
   -2.9640   -0.7030    0.8585 H   0  0  0  0  0  0  0  0  0  0  0  0
   -1.6976   -1.7812    0.2372 H   0  0  0  0  0  0  0  0  0  0  0  0
    1.1418   -0.9157    0.8796 C   0  0  0  0  0  0  0  0  0  0  0  0
    0.9440   -1.7810    0.2367 H   0  0  0  0  0  0  0  0  0  0  0  0
    2.2099   -0.7028    0.8590 H   0  0  0  0  0  0  0  0  0  0  0  0
    0.8567   -1.2023    1.8975 H   0  0  0  0  0  0  0  0  0  0  0  0
    2.1497    0.3358   -2.3268 C   0  0  0  0  0  0  0  0  0  0  0  0
    1.7907   -0.6430   -1.9867 H   0  0  0  0  0  0  0  0  0  0  0  0
    1.2708    0.9150   -2.6282 H   0  0  0  0  0  0  0  0  0  0  0  0
    2.7710    0.1701   -3.2094 H   0  0  0  0  0  0  0  0  0  0  0  0
    2.2233    2.8967    2.0245 C   0  0  0  0  0  0  0  0  0  0  0  0
    1.5018    3.6339    1.6594 H   0  0  0  0  0  0  0  0  0  0  0  0
    1.6639    2.1398    2.5858 H   0  0  0  0  0  0  0  0  0  0  0  0
    2.9115    3.3914    2.7131 H   0  0  0  0  0  0  0  0  0  0  0  0
    6.5083    2.1977   -0.5651 C   0  0  0  0  0  0  0  0  0  0  0  0
    6.6989    3.1719   -1.0310 H   0  0  0  0  0  0  0  0  0  0  0  0
    7.0224    2.1937    0.4006 H   0  0  0  0  0  0  0  0  0  0  0  0
    6.9689    1.4355   -1.1999 H   0  0  0  0  0  0  0  0  0  0  0  0
   -0.9981    5.1451   -1.2003 N   0  0  0  0  0  0  0  0  0  0  0  0
    0.2438    5.1451   -1.2003 N   0  0  0  0  0  0  0  0  0  0  0  0
   -1.5716    3.9497   -0.8387 O   0  0  0  0  0  0  0  0  0  0  0  0
    0.8174    3.9497   -0.8387 O   0  0  0  0  0  0  0  0  0  0  0  0
   -0.3771    2.7051   -0.4484 Ni  0  0  0  0  0  0  0  0  0  0  0  0
  1  4  1  0  0  0  0
  1  7  4  0  0  0  0
  1 57  1  0  0  0  0
  2  3  1  0  0  0  0
  2  6  4  0  0  0  0
  2 57  1  0  0  0  0
  3  8  4  0  0  0  0
  3 11  4  0  0  0  0
  4 10  4  0  0  0  0
  4 14  4  0  0  0  0
  5 15  4  0  0  0  0
  5 16  4  0  0  0  0
  5 49  1  0  0  0  0
  6  7  4  0  0  0  0
  6 33  1  0  0  0  0
  7 37  1  0  0  0  0
  8 13  4  0  0  0  0
  8 29  1  0  0  0  0
  9 12  4  0  0  0  0
  9 13  4  0  0  0  0
  9 25  1  0  0  0  0
 10 15  4  0  0  0  0
 10 41  1  0  0  0  0
 11 12  4  0  0  0  0
 11 21  1  0  0  0  0
 12 18  1  0  0  0  0
 13 17  1  0  0  0  0
 14 16  4  0  0  0  0
 14 45  1  0  0  0  0
 15 19  1  0  0  0  0
 16 20  1  0  0  0  0
 21 22  1  0  0  0  0
 21 23  1  0  0  0  0
 21 24  1  0  0  0  0
 25 26  1  0  0  0  0
 25 27  1  0  0  0  0
 25 28  1  0  0  0  0
 29 30  1  0  0  0  0
 29 31  1  0  0  0  0
 29 32  1  0  0  0  0
 33 34  1  0  0  0  0
 33 35  1  0  0  0  0
 33 36  1  0  0  0  0
 37 38  1  0  0  0  0
 37 39  1  0  0  0  0
 37 40  1  0  0  0  0
 41 42  1  0  0  0  0
 41 43  1  0  0  0  0
 41 44  1  0  0  0  0
 45 46  1  0  0  0  0
 45 47  1  0  0  0  0
 45 48  1  0  0  0  0
 49 50  1  0  0  0  0
 49 51  1  0  0  0  0
 49 52  1  0  0  0  0
 53 54  2  0  0  0  0
 53 55  1  0  0  0  0
 54 56  1  0  0  0  0
 55 57  1  0  0  0  0
 56 57  1  0  0  0  0
M  END
