# Supplementary material for: Nickel-mediated N–N bond formation and N2O liberation via nitrogen oxyanion reduction
Source: Chem Sci. 2021 Jul 13;12(31):10664–72. doi: 10.1039/d1sc02846d (PMC8356809; doi:10.1039/d1sc02846d)
Supplement: SC-012-D1SC02846D-s004 [file SC-012-D1SC02846D-s004.mol]

Title

Created by GaussView 6.0.16
 57 59  0  0  0  0  0  0  0  0  0    0
   -2.6656    0.7196   -0.1076 C   0  0  0  0  0  0  0  0  0  0  0  0
   -3.3625    0.0720   -0.6339 H   0  0  0  0  0  0  0  0  0  0  0  0
    4.8819    1.2240    0.6734 C   0  0  0  0  0  0  0  0  0  0  0  0
    5.2081    2.5893    0.5013 C   0  0  0  0  0  0  0  0  0  0  0  0
   -0.8590   -0.9525   -0.6548 C   0  0  0  0  0  0  0  0  0  0  0  0
   -1.6954   -1.4914   -1.1054 H   0  0  0  0  0  0  0  0  0  0  0  0
   -0.3767   -1.6117    0.0735 H   0  0  0  0  0  0  0  0  0  0  0  0
   -0.1157   -0.7594   -1.4363 H   0  0  0  0  0  0  0  0  0  0  0  0
   -3.1315    1.9064    0.4613 C   0  0  0  0  0  0  0  0  0  0  0  0
    0.7037   -0.1143    3.0301 C   0  0  0  0  0  0  0  0  0  0  0  0
   -0.3460   -0.2324    2.7598 H   0  0  0  0  0  0  0  0  0  0  0  0
    0.7584    0.5833    3.8751 H   0  0  0  0  0  0  0  0  0  0  0  0
    1.0889   -1.0769    3.3788 H   0  0  0  0  0  0  0  0  0  0  0  0
    4.1220    3.6328    0.4929 C   0  0  0  0  0  0  0  0  0  0  0  0
    3.5676    3.6430    1.4379 H   0  0  0  0  0  0  0  0  0  0  0  0
    3.3912    3.4192   -0.2929 H   0  0  0  0  0  0  0  0  0  0  0  0
    4.5382    4.6290    0.3266 H   0  0  0  0  0  0  0  0  0  0  0  0
    7.5692    1.9973    0.3373 C   0  0  0  0  0  0  0  0  0  0  0  0
    5.6056   -1.2294    0.8143 C   0  0  0  0  0  0  0  0  0  0  0  0
    4.5801   -1.4856    0.5590 H   0  0  0  0  0  0  0  0  0  0  0  0
    5.7814   -1.5594    1.8454 H   0  0  0  0  0  0  0  0  0  0  0  0
    6.2714   -1.8141    0.1735 H   0  0  0  0  0  0  0  0  0  0  0  0
   -0.8662    2.3722    1.2447 C   0  0  0  0  0  0  0  0  0  0  0  0
    2.9461    0.4275    1.8904 C   0  0  0  0  0  0  0  0  0  0  0  0
    1.4992    0.3755    1.8554 C   0  0  0  0  0  0  0  0  0  0  0  0
    0.1093    3.2798    1.9495 C   0  0  0  0  0  0  0  0  0  0  0  0
    1.0000    3.4475    1.3362 H   0  0  0  0  0  0  0  0  0  0  0  0
    0.4556    2.8535    2.8982 H   0  0  0  0  0  0  0  0  0  0  0  0
   -0.3504    4.2461    2.1701 H   0  0  0  0  0  0  0  0  0  0  0  0
   -0.4285    1.1640    0.6654 C   0  0  0  0  0  0  0  0  0  0  0  0
   -1.3257    0.3305   -0.0246 C   0  0  0  0  0  0  0  0  0  0  0  0
    3.7030    0.0473    3.1287 C   0  0  0  0  0  0  0  0  0  0  0  0
    4.7202    0.4388    3.0945 H   0  0  0  0  0  0  0  0  0  0  0  0
    3.7603   -1.0421    3.2335 H   0  0  0  0  0  0  0  0  0  0  0  0
    3.2083    0.4349    4.0240 H   0  0  0  0  0  0  0  0  0  0  0  0
    5.8902    0.2439    0.6588 C   0  0  0  0  0  0  0  0  0  0  0  0
   -2.2131    2.7181    1.1337 C   0  0  0  0  0  0  0  0  0  0  0  0
   -2.5516    3.6508    1.5786 H   0  0  0  0  0  0  0  0  0  0  0  0
    6.5430    2.9500    0.3464 C   0  0  0  0  0  0  0  0  0  0  0  0
    6.7900    4.0019    0.2245 H   0  0  0  0  0  0  0  0  0  0  0  0
    7.2183    0.6588    0.4916 C   0  0  0  0  0  0  0  0  0  0  0  0
    7.9975   -0.0996    0.4760 H   0  0  0  0  0  0  0  0  0  0  0  0
    3.4988    0.9198    0.7938 N   0  0  0  0  0  0  0  0  0  0  0  0
    0.9542    0.8502    0.7457 N   0  0  0  0  0  0  0  0  0  0  0  0
    2.1983    1.4438   -2.2040 N   0  0  0  0  0  0  0  0  0  0  0  0
    2.3065   -1.0013   -0.8073 N   0  0  0  0  0  0  0  0  0  0  0  0
    2.1304    1.5010   -3.3760 O   0  0  0  0  0  0  0  0  0  0  0  0
    2.2767   -1.6488    0.1915 O   0  0  0  0  0  0  0  0  0  0  0  0
    9.0050    2.4149    0.1409 C   0  0  0  0  0  0  0  0  0  0  0  0
    9.6899    1.5798    0.3093 H   0  0  0  0  0  0  0  0  0  0  0  0
    9.1746    2.7840   -0.8774 H   0  0  0  0  0  0  0  0  0  0  0  0
    9.2823    3.2234    0.8258 H   0  0  0  0  0  0  0  0  0  0  0  0
   -4.5758    2.3198    0.3247 C   0  0  0  0  0  0  0  0  0  0  0  0
   -4.9200    2.8680    1.2068 H   0  0  0  0  0  0  0  0  0  0  0  0
   -4.7194    2.9765   -0.5422 H   0  0  0  0  0  0  0  0  0  0  0  0
   -5.2278    1.4525    0.1877 H   0  0  0  0  0  0  0  0  0  0  0  0
    2.2424    0.8887   -0.6643 Ni  0  0  0  0  0  0  0  0  0  0  0  0
  1  2  1  0  0  0  0
  1  9  1  0  0  0  0
  1 31  1  0  0  0  0
  3  4  1  0  0  0  0
  3 36  1  0  0  0  0
  3 43  1  0  0  0  0
  4 14  1  0  0  0  0
  4 39  1  0  0  0  0
  5  6  1  0  0  0  0
  5  7  1  0  0  0  0
  5  8  1  0  0  0  0
  5 31  1  0  0  0  0
  9 37  1  0  0  0  0
  9 53  1  0  0  0  0
 10 11  1  0  0  0  0
 10 12  1  0  0  0  0
 10 13  1  0  0  0  0
 10 25  1  0  0  0  0
 14 15  1  0  0  0  0
 14 16  1  0  0  0  0
 14 17  1  0  0  0  0
 18 39  1  0  0  0  0
 18 41  1  0  0  0  0
 18 49  1  0  0  0  0
 19 20  1  0  0  0  0
 19 21  1  0  0  0  0
 19 22  1  0  0  0  0
 19 36  1  0  0  0  0
 23 26  1  0  0  0  0
 23 30  1  0  0  0  0
 23 37  1  0  0  0  0
 24 25  1  0  0  0  0
 24 32  1  0  0  0  0
 24 43  1  0  0  0  0
 25 44  1  0  0  0  0
 26 27  1  0  0  0  0
 26 28  1  0  0  0  0
 26 29  1  0  0  0  0
 30 31  1  0  0  0  0
 30 44  1  0  0  0  0
 32 33  1  0  0  0  0
 32 34  1  0  0  0  0
 32 35  1  0  0  0  0
 36 41  1  0  0  0  0
 37 38  1  0  0  0  0
 39 40  1  0  0  0  0
 41 42  1  0  0  0  0
 43 57  1  0  0  0  0
 44 57  1  0  0  0  0
 45 47  1  0  0  0  0
 45 57  1  0  0  0  0
 46 48  1  0  0  0  0
 46 57  1  0  0  0  0
 49 50  1  0  0  0  0
 49 51  1  0  0  0  0
 49 52  1  0  0  0  0
 53 54  1  0  0  0  0
 53 55  1  0  0  0  0
 53 56  1  0  0  0  0
M  END
