# Supplementary material for: Nickel-mediated N–N bond formation and N2O liberation via nitrogen oxyanion reduction
Source: Chem Sci. 2021 Jul 13;12(31):10664–72. doi: 10.1039/d1sc02846d (PMC8356809; doi:10.1039/d1sc02846d)
Supplement: SC-012-D1SC02846D-s005 [file SC-012-D1SC02846D-s005.cif]

# Electronic Supplementary Material (ESI) for Chemical Science.
# This journal is © The Royal Society of Chemistry 2021

####################################################################### 
# 
# This file contains crystal structure data downloaded from the 
# Cambridge Structural Database (CSD) hosted by the Cambridge 
# Crystallographic Data Centre (CCDC).
# 
# Full information about CCDC data access policies and citation 
# guidelines are available at http://www.ccdc.cam.ac.uk/access/V1 
# 
# Audit and citation data items may have been added by the CCDC. 
# Please retain this information to preserve the provenance of 
# this file and to allow appropriate attribution of the data. 
# 
#######################################################################

data_19120_0m_a
_database_code_depnum_ccdc_archive 'CCDC 2083107'
loop_
_audit_author_name
_audit_author_address
'Veronica Carta'
;Indiana University
United States of America
;
_audit_update_record             
;
2021-05-11 deposited with the CCDC.	2021-07-13 downloaded from the CCDC.
;
_audit_creation_date             2019-10-21
_audit_creation_method           
;
Olex2 1.2
(compiled 2018.05.29 svn.r3508 for OlexSys, GUI svn.r5506)
;
_shelx_SHELXL_version_number     2017/1
loop_
_audit_author_email
acabelof@iu.edu
dbeagan@iu.edu
vcarta@iu.edu
caulton@indiana.edu
_chemical_name_common            ?
_chemical_name_systematic        ?
_chemical_formula_moiety         '2(C22 H28 N4 Ni O6), 1.25(C H2 Cl2)'
_chemical_formula_sum            'C45.25 H58.50 Cl2.50 N8 Ni2 O12'
_chemical_formula_weight         1112.54
_chemical_melting_point          ?
loop_
_atom_type_symbol
_atom_type_description
_atom_type_scat_dispersion_real
_atom_type_scat_dispersion_imag
_atom_type_scat_source
C C 0.0033 0.0016 'International Tables Vol C Tables 4.2.6.8 and 6.1.1.4'
H H 0.0000 0.0000 'International Tables Vol C Tables 4.2.6.8 and 6.1.1.4'
Cl Cl 0.1484 0.1585 'International Tables Vol C Tables 4.2.6.8 and 6.1.1.4'
N N 0.0061 0.0033 'International Tables Vol C Tables 4.2.6.8 and 6.1.1.4'
Ni Ni 0.3393 1.1124 'International Tables Vol C Tables 4.2.6.8 and 6.1.1.4'
O O 0.0106 0.0060 'International Tables Vol C Tables 4.2.6.8 and 6.1.1.4'

_shelx_space_group_comment       
;
The symmetry employed for this shelxl refinement is uniquely defined
by the following loop, which should always be used as a source of
symmetry information in preference to the above space-group names.
They are only intended as comments.
;
_space_group_crystal_system      monoclinic
_space_group_IT_number           14
_space_group_name_H-M_alt        'P 1 21/c 1'
_space_group_name_Hall           '-P 2ybc'
loop_
_space_group_symop_operation_xyz
'x, y, z'
'-x, y+1/2, -z+1/2'
'-x, -y, -z'
'x, -y-1/2, z-1/2'

_cell_length_a                   14.981(2)
_cell_length_b                   13.932(2)
_cell_length_c                   25.176(3)
_cell_angle_alpha                90
_cell_angle_beta                 97.521(4)
_cell_angle_gamma                90
_cell_volume                     5209.4(12)
_cell_formula_units_Z            4
_cell_measurement_reflns_used    2463
_cell_measurement_temperature    100.0
_cell_measurement_theta_max      21.30
_cell_measurement_theta_min      2.47
_shelx_estimated_absorpt_T_max   0.922
_shelx_estimated_absorpt_T_min   0.764
_exptl_absorpt_coefficient_mu    0.917
_exptl_absorpt_correction_T_max  0.7457
_exptl_absorpt_correction_T_min  0.5949
_exptl_absorpt_correction_type   multi-scan
_exptl_absorpt_process_details   
'SADABS-2016/2 (Bruker,2016/2) was used for absorption correction. wR2(int) was 0.1157 before and 0.0819 after correction. The Ratio of minimum to maximum transmission is 0.7978. The \l/2 correction factor is Not present.'
_exptl_absorpt_special_details   ?
_exptl_crystal_colour            'light green'
_exptl_crystal_colour_modifier   light
_exptl_crystal_colour_primary    green
_exptl_crystal_density_diffrn    1.419
_exptl_crystal_density_meas      ?
_exptl_crystal_density_method    ?
_exptl_crystal_description       plate
_exptl_crystal_F_000             2322
_exptl_crystal_preparation       synthesized
_exptl_crystal_recrystallization_method 
'vapour diffusion of dichloromethane into a cyclohexane solution'
_exptl_crystal_size_max          0.31
_exptl_crystal_size_mid          0.19
_exptl_crystal_size_min          0.09
_exptl_transmission_factor_max   ?
_exptl_transmission_factor_min   ?
_diffrn_reflns_av_R_equivalents  0.1784
_diffrn_reflns_av_unetI/netI     0.1852
_diffrn_reflns_Laue_measured_fraction_full 0.998
_diffrn_reflns_Laue_measured_fraction_max 0.994
_diffrn_reflns_limit_h_max       19
_diffrn_reflns_limit_h_min       -19
_diffrn_reflns_limit_k_max       18
_diffrn_reflns_limit_k_min       -13
_diffrn_reflns_limit_l_max       33
_diffrn_reflns_limit_l_min       -33
_diffrn_reflns_number            54924
_diffrn_reflns_point_group_measured_fraction_full 0.998
_diffrn_reflns_point_group_measured_fraction_max 0.994
_diffrn_reflns_theta_full        25.242
_diffrn_reflns_theta_max         28.319
_diffrn_reflns_theta_min         2.231
_diffrn_ambient_temperature      100.0
_diffrn_detector_area_resol_mean ?
_diffrn_measured_fraction_theta_full 0.998
_diffrn_measured_fraction_theta_max 0.994
_diffrn_measurement_device_type  'Bruker VENTURE D8'
_diffrn_measurement_method       '\f and \w scans'
_diffrn_radiation_type           MoK\a
_diffrn_radiation_wavelength     0.71073
_diffrn_source                   ?
_diffrn_special_details          ?
_diffrn_standards_number         0
_reflns_Friedel_coverage         0.000
_reflns_Friedel_fraction_full    .
_reflns_Friedel_fraction_max     .
_reflns_number_gt                7264
_reflns_number_total             12914
_reflns_special_details          
;
 Reflections were merged by SHELXL according to the crystal
 class for the calculation of statistics and refinement.
 
 _reflns_Friedel_fraction is defined as the number of unique
 Friedel pairs measured divided by the number that would be
 possible theoretically, ignoring centric projections and
 systematic absences.
;
_reflns_threshold_expression     'I > 2\s(I)'
_computing_cell_refinement       'SAINT V8.38A (?, 2016)'
_computing_data_collection       ?
_computing_data_reduction        'SAINT V8.38A (?, 2016)'
_computing_molecular_graphics    'Olex2 (Dolomanov et al., 2009)'
_computing_publication_material  'Olex2 (Dolomanov et al., 2009)'
_computing_structure_refinement  'XL (Sheldrick, 2008)'
_computing_structure_solution    'SHELXT 2014/5 (Sheldrick, 2014)'
_refine_diff_density_max         0.998
_refine_diff_density_min         -0.994
_refine_diff_density_rms         0.131
_refine_ls_extinction_coef       .
_refine_ls_extinction_method     none
_refine_ls_goodness_of_fit_ref   1.028
_refine_ls_hydrogen_treatment    constr
_refine_ls_matrix_type           full
_refine_ls_number_parameters     648
_refine_ls_number_reflns         12914
_refine_ls_number_restraints     630
_refine_ls_R_factor_all          0.1601
_refine_ls_R_factor_gt           0.0942
_refine_ls_restrained_S_all      1.009
_refine_ls_shift/su_max          0.001
_refine_ls_shift/su_mean         0.000
_refine_ls_structure_factor_coef Fsqd
_refine_ls_weighting_details     
'w=1/[\s^2^(Fo^2^)+(0.0765P)^2^] where P=(Fo^2^+2Fc^2^)/3'
_refine_ls_weighting_scheme      calc
_refine_ls_wR_factor_gt          0.1956
_refine_ls_wR_factor_ref         0.2307
_refine_special_details          ?
_olex2_refinement_description    
;
1. Fixed Uiso
 At 1.2 times of:
  All C(H) groups, All C(H,H) groups, All C(H,H,H,H) groups
 At 1.5 times of:
  All C(H,H,H) groups
2. Restrained distances
 Cl1-C1 \\sim Cl1A-C1
 with sigma of 0.01
 Cl2-C1 \\sim Cl2A-C1
 with sigma of 0.01
 Cl4-C2 \\sim Cl3-C2
 with sigma of 0.01
3. Uiso/Uaniso restraints and constraints
C21A \\sim C20A: within 2A with sigma of 0.01 and sigma for terminal atoms of
0.02
C7A \\sim C6A: within 2A with sigma of 0.01 and sigma for terminal atoms of 0.02
Uanis(Cl2A) = Uanis(Cl2)
Uanis(Cl1A) = Uanis(Cl1)
Uanis(Cl4) = Uanis(Cl3) = Uanis(C2)
Uanis(C7) = Uanis(C7A)
Uanis(C21) = Uanis(C21A)
4. Rigid body (RIGU) restrains
 All non-hydrogen atoms
 with sigma for 1-2 distances of 0.004 and sigma for 1-3 distances of 0.004
5. Others
 Sof(H1BC)=Sof(H1BD)=Sof(Cl2A)=Sof(Cl1A)=1-FVAR(1)
 Sof(Cl1)=Sof(Cl2)=Sof(H1AA)=Sof(H1AB)=FVAR(1)
 Fixed Sof: Cl3(0.25) Cl4(0.25) C2(0.25) H2A(0.25) H2B(0.25)
6.a Secondary CH2 refined with riding coordinates:
 C1(H1AA,H1AB), C1(H1BC,H1BD), C2(H2A,H2B)
6.b Aromatic/amide H refined with riding coordinates:
 C19(H19), C22(H22), C5(H5), C8(H8), C5A(H5A), C8A(H8A), C19A(H19A), C22A(H22A)
6.c Idealised Me refined as rotating group:
 C18A(H18D,H18E,H18F), C15(H15A,H15B,H15C), C24A(H24D,H24E,H24F), C10(H10A,
 H10B,H10C), C15A(H15D,H15E,H15F), C13(H13A,H13B,H13C), C24(H24A,H24B,H24C),
 C3A(H3AA,H3AB,H3AC), C18(H18A,H18B,H18C), C13A(H13D,H13E,H13F), C3(H3A,H3B,
 H3C), C7(H7A,H7B,H7C), C10A(H10D,H10E,H10F), C21(H21A,H21B,H21C), C7A(H7AA,
 H7AB,H7AC), C21A(H21D,H21E,H21F)
;
_atom_sites_solution_hydrogens   geom
_atom_sites_solution_primary     ?
_atom_sites_solution_secondary   ?
loop_
_atom_site_label
_atom_site_type_symbol
_atom_site_fract_x
_atom_site_fract_y
_atom_site_fract_z
_atom_site_U_iso_or_equiv
_atom_site_adp_type
_atom_site_occupancy
_atom_site_site_symmetry_order
_atom_site_calc_flag
_atom_site_refinement_flags_posn
_atom_site_refinement_flags_adp
_atom_site_refinement_flags_occupancy
_atom_site_disorder_assembly
_atom_site_disorder_group
Ni1 Ni 0.29354(5) 0.59235(6) 0.24219(3) 0.01456(19) Uani 1 1 d . U . . .
Ni1A Ni 0.79641(5) 0.89096(5) 0.76497(3) 0.01430(18) Uani 1 1 d . U . . .
O5 O 0.2786(3) 0.5390(3) 0.16366(16) 0.0197(9) Uani 1 1 d . U . . .
O2 O 0.1630(3) 0.6488(3) 0.23328(16) 0.0197(9) Uani 1 1 d . U . . .
O2A O 0.7017(3) 0.7938(3) 0.78700(17) 0.0219(9) Uani 1 1 d . U . . .
O5A O 0.7096(3) 0.9868(3) 0.71948(16) 0.0210(9) Uani 1 1 d . U . . .
O4A O 0.8443(2) 1.0280(3) 0.75269(15) 0.0171(9) Uani 1 1 d . U . . .
O1A O 0.7343(3) 0.9217(3) 0.83347(16) 0.0240(10) Uani 1 1 d . U . . .
O1 O 0.1877(3) 0.5021(3) 0.25907(16) 0.0234(10) Uani 1 1 d . U . . .
O4 O 0.3792(3) 0.4846(3) 0.22605(16) 0.0231(10) Uani 1 1 d . U . . .
O6A O 0.7565(3) 1.1332(3) 0.70692(18) 0.0282(11) Uani 1 1 d . U . . .
O6 O 0.3749(3) 0.4298(4) 0.14367(18) 0.0322(12) Uani 1 1 d . U . . .
O3 O 0.0496(3) 0.5559(4) 0.24296(17) 0.0304(11) Uani 1 1 d . U . . .
N3A N 0.8453(3) 0.8256(3) 0.70272(18) 0.0138(10) Uani 1 1 d . U . . .
N4A N 0.9010(3) 0.8171(3) 0.80530(17) 0.0126(9) Uani 1 1 d . U . . .
O3A O 0.6389(3) 0.8179(4) 0.8583(2) 0.0393(13) Uani 1 1 d . U . . .
N4 N 0.3437(3) 0.6381(3) 0.31796(17) 0.0120(9) Uani 1 1 d . U . . .
N3 N 0.3675(3) 0.7050(4) 0.22403(18) 0.0157(10) Uani 1 1 d . U . . .
N1A N 0.6896(3) 0.8444(4) 0.8274(2) 0.0230(11) Uani 1 1 d . U . . .
N1 N 0.1313(3) 0.5680(4) 0.24535(19) 0.0206(11) Uani 1 1 d . U . . .
N2 N 0.3448(3) 0.4826(4) 0.1760(2) 0.0204(11) Uani 1 1 d . U . . .
N2A N 0.7692(3) 1.0529(4) 0.7258(2) 0.0205(11) Uani 1 1 d . U . . .
C12 C 0.4043(4) 0.7547(4) 0.2640(2) 0.0141(11) Uani 1 1 d . U . . .
C12A C 0.9151(4) 0.7725(4) 0.7171(2) 0.0154(11) Uani 1 1 d . U . . .
C14A C 0.9442(3) 0.7644(4) 0.7758(2) 0.0134(11) Uani 1 1 d . U . . .
C11A C 0.8079(4) 0.8299(4) 0.6466(2) 0.0149(11) Uani 1 1 d . U . . .
C16 C 0.3341(4) 0.5906(4) 0.3679(2) 0.0139(11) Uani 1 1 d . U . . .
C14 C 0.3888(4) 0.7164(4) 0.3178(2) 0.0154(11) Uani 1 1 d . U . . .
C16A C 0.9164(4) 0.8105(4) 0.8627(2) 0.0147(11) Uani 1 1 d . U . . .
C9 C 0.4624(4) 0.6899(5) 0.1528(2) 0.0205(13) Uani 1 1 d . U . . .
C4 C 0.3229(4) 0.7821(4) 0.1364(2) 0.0167(12) Uani 1 1 d . U . . .
C23 C 0.2578(4) 0.6091(4) 0.3933(2) 0.0193(12) Uani 1 1 d . U . . .
C11 C 0.3853(4) 0.7287(4) 0.1697(2) 0.0161(12) Uani 1 1 d . U . . .
C19 C 0.3902(4) 0.4812(5) 0.4374(2) 0.0258(14) Uani 1 1 d . U . . .
H19 H 0.435326 0.437714 0.452569 0.031 Uiso 1 1 calc R . . . .
C18A C 0.9787(4) 0.9812(4) 0.8633(2) 0.0238(14) Uani 1 1 d . U . . .
H18D H 1.005862 0.963653 0.831256 0.036 Uiso 1 1 calc GR . . . .
H18E H 1.022116 1.018191 0.887639 0.036 Uiso 1 1 calc GR . . . .
H18F H 0.924758 1.020018 0.852840 0.036 Uiso 1 1 calc GR . . . .
C23A C 0.8928(4) 0.7291(4) 0.8890(2) 0.0189(12) Uani 1 1 d . U . . .
C17A C 0.9533(4) 0.8913(4) 0.8912(2) 0.0203(12) Uani 1 1 d . U . . .
C22 C 0.2505(4) 0.5600(5) 0.4413(2) 0.0229(13) Uani 1 1 d . U . . .
H22 H 0.198496 0.570197 0.458545 0.027 Uiso 1 1 calc R . . . .
C15 C 0.4307(4) 0.7682(5) 0.3667(2) 0.0235(14) Uani 1 1 d . U . . .
H15A H 0.495691 0.774199 0.365753 0.035 Uiso 1 1 calc GR . . . .
H15B H 0.420076 0.732041 0.398677 0.035 Uiso 1 1 calc GR . . . .
H15C H 0.404012 0.832221 0.367802 0.035 Uiso 1 1 calc GR . . . .
C17 C 0.4004(4) 0.5267(4) 0.3890(2) 0.0197(12) Uani 1 1 d . U . . .
C5 C 0.3390(4) 0.7960(5) 0.0838(2) 0.0236(14) Uani 1 1 d . U . . .
H5 H 0.297926 0.833736 0.060592 0.028 Uiso 1 1 calc R . . . .
C24A C 0.8496(4) 0.6420(5) 0.8594(2) 0.0245(14) Uani 1 1 d . U . . .
H24D H 0.815249 0.662585 0.825533 0.037 Uiso 1 1 calc GR . . . .
H24E H 0.809088 0.610549 0.881607 0.037 Uiso 1 1 calc GR . . . .
H24F H 0.896624 0.596810 0.852148 0.037 Uiso 1 1 calc GR . . . .
C4A C 0.7420(4) 0.7623(4) 0.6286(2) 0.0203(13) Uani 1 1 d . U . . .
C10 C 0.5323(4) 0.6369(5) 0.1892(3) 0.0295(16) Uani 1 1 d . U . . .
H10A H 0.504732 0.581089 0.204345 0.044 Uiso 1 1 calc GR . . . .
H10B H 0.557875 0.679425 0.218307 0.044 Uiso 1 1 calc GR . . . .
H10C H 0.580157 0.615312 0.168963 0.044 Uiso 1 1 calc GR . . . .
C8 C 0.4742(4) 0.7053(5) 0.0993(2) 0.0256(15) Uani 1 1 d . U . . .
H8 H 0.526090 0.679484 0.086533 0.031 Uiso 1 1 calc R . . . .
C5A C 0.7049(4) 0.7672(5) 0.5750(2) 0.0273(15) Uani 1 1 d . U . . .
H5A H 0.661507 0.720546 0.561598 0.033 Uiso 1 1 calc R . . . .
C15A C 1.0190(4) 0.6961(5) 0.7945(2) 0.0215(13) Uani 1 1 d . U . . .
H15D H 1.032144 0.698890 0.833609 0.032 Uiso 1 1 calc GR . . . .
H15E H 1.072903 0.713952 0.778534 0.032 Uiso 1 1 calc GR . . . .
H15F H 1.000825 0.630719 0.783461 0.032 Uiso 1 1 calc GR . . . .
C20 C 0.3153(5) 0.4978(5) 0.4643(2) 0.0272(14) Uani 1 1 d . U . . .
C6A C 0.7285(5) 0.8368(5) 0.5407(3) 0.0322(16) Uani 1 1 d . U . . .
C8A C 0.7925(4) 0.9031(6) 0.5602(2) 0.0336(17) Uani 1 1 d . U . . .
H8A H 0.809036 0.951595 0.536832 0.040 Uiso 1 1 calc R . . . .
C13 C 0.4610(4) 0.8404(5) 0.2610(2) 0.0238(14) Uani 1 1 d . U . . .
H13A H 0.467093 0.853891 0.223403 0.036 Uiso 1 1 calc GR . . . .
H13B H 0.520688 0.828822 0.280949 0.036 Uiso 1 1 calc GR . . . .
H13C H 0.432995 0.895429 0.276493 0.036 Uiso 1 1 calc GR . . . .
C9A C 0.8343(4) 0.9015(5) 0.6134(2) 0.0266(14) Uani 1 1 d . U . . .
C24 C 0.1891(4) 0.6808(5) 0.3716(2) 0.0250(14) Uani 1 1 d . U . . .
H24A H 0.171527 0.668939 0.333284 0.038 Uiso 1 1 calc GR . . . .
H24B H 0.214285 0.745524 0.376717 0.038 Uiso 1 1 calc GR . . . .
H24C H 0.136111 0.675064 0.390464 0.038 Uiso 1 1 calc GR . . . .
C3A C 0.7141(4) 0.6844(5) 0.6647(2) 0.0263(15) Uani 1 1 d . U . . .
H3AA H 0.761784 0.635961 0.670655 0.039 Uiso 1 1 calc GR . . . .
H3AB H 0.658439 0.654225 0.647728 0.039 Uiso 1 1 calc GR . . . .
H3AC H 0.703891 0.712432 0.699061 0.039 Uiso 1 1 calc GR . . . .
C18 C 0.4812(4) 0.5039(5) 0.3607(2) 0.0251(14) Uani 1 1 d . U . . .
H18A H 0.519065 0.561169 0.360281 0.038 Uiso 1 1 calc GR . . . .
H18B H 0.460525 0.483868 0.323813 0.038 Uiso 1 1 calc GR . . . .
H18C H 0.516091 0.451948 0.379659 0.038 Uiso 1 1 calc GR . . . .
C19A C 0.9652(5) 0.8854(5) 0.9467(2) 0.0279(15) Uani 1 1 d . U . . .
H19A H 0.989855 0.939268 0.966645 0.033 Uiso 1 1 calc R . . . .
C6 C 0.4136(4) 0.7563(5) 0.0642(2) 0.0246(14) Uani 1 1 d . U . . .
C13A C 0.9652(5) 0.7177(5) 0.6789(2) 0.0295(16) Uani 1 1 d . U . . .
H13D H 0.936707 0.728536 0.642112 0.044 Uiso 1 1 calc GR . . . .
H13E H 0.963903 0.649027 0.687211 0.044 Uiso 1 1 calc GR . . . .
H13F H 1.027846 0.739822 0.682538 0.044 Uiso 1 1 calc GR . . . .
C3 C 0.2408(4) 0.8268(5) 0.1557(3) 0.0295(16) Uani 1 1 d . U . . .
H3A H 0.258106 0.886657 0.174757 0.044 Uiso 1 1 calc GR . . . .
H3B H 0.215713 0.782185 0.179992 0.044 Uiso 1 1 calc GR . . . .
H3C H 0.195454 0.840409 0.124938 0.044 Uiso 1 1 calc GR . . . .
C20A C 0.9430(5) 0.8050(5) 0.9743(3) 0.0327(16) Uani 1 1 d . U . . .
C22A C 0.9066(5) 0.7278(5) 0.9447(2) 0.0293(16) Uani 1 1 d . U . . .
H22A H 0.890490 0.672019 0.962915 0.035 Uiso 1 1 calc R . . . .
C7 C 0.4274(5) 0.7685(6) 0.0065(3) 0.0471(15) Uani 1 1 d . U . . .
H7A H 0.424983 0.836834 -0.002766 0.071 Uiso 1 1 calc GR . . . .
H7B H 0.379883 0.734143 -0.016449 0.071 Uiso 1 1 calc GR . . . .
H7C H 0.486221 0.742337 0.001030 0.071 Uiso 1 1 calc GR . . . .
C10A C 0.9065(5) 0.9739(6) 0.6323(3) 0.0393(19) Uani 1 1 d . U . . .
H10D H 0.890610 1.007335 0.663969 0.059 Uiso 1 1 calc GR . . . .
H10E H 0.911444 1.020575 0.603657 0.059 Uiso 1 1 calc GR . . . .
H10F H 0.964183 0.940875 0.641342 0.059 Uiso 1 1 calc GR . . . .
C21 C 0.3049(6) 0.4461(5) 0.5163(3) 0.0440(15) Uani 1 1 d . U . . .
H21A H 0.306614 0.492938 0.545465 0.066 Uiso 1 1 calc GR . . . .
H21B H 0.354171 0.399959 0.524548 0.066 Uiso 1 1 calc GR . . . .
H21C H 0.247197 0.411949 0.512493 0.066 Uiso 1 1 calc GR . . . .
C7A C 0.6861(5) 0.8419(6) 0.4829(3) 0.0471(15) Uani 1 1 d . U . . .
H7AA H 0.701916 0.784260 0.463904 0.071 Uiso 1 1 calc GR . . . .
H7AB H 0.708383 0.898888 0.465945 0.071 Uiso 1 1 calc GR . . . .
H7AC H 0.620499 0.845994 0.481366 0.071 Uiso 1 1 calc GR . . . .
C21A C 0.9566(6) 0.8024(6) 1.0349(3) 0.0440(15) Uani 1 1 d . U . . .
H21D H 1.016318 0.827977 1.048196 0.066 Uiso 1 1 calc GR . . . .
H21E H 0.952044 0.736054 1.047099 0.066 Uiso 1 1 calc GR . . . .
H21F H 0.910334 0.841626 1.048556 0.066 Uiso 1 1 calc GR . . . .
Cl1 Cl 0.1913(3) 0.8230(3) 0.48612(15) 0.0741(13) Uani 0.772(4) 1 d D U P A 1
Cl2 Cl 0.0865(2) 0.9467(2) 0.54416(14) 0.0691(10) Uani 0.772(4) 1 d D U P A 1
C1 C 0.1876(7) 0.8833(7) 0.5492(4) 0.073(3) Uani 1 1 d D U . . .
H1AA H 0.190654 0.835883 0.578651 0.087 Uiso 0.772(4) 1 calc R . P A 1
H1AB H 0.239268 0.927770 0.556620 0.087 Uiso 0.772(4) 1 calc R . P A 1
H1BC H 0.204957 0.950794 0.543789 0.087 Uiso 0.228(4) 1 calc R . P A 2
H1BD H 0.241033 0.848860 0.567165 0.087 Uiso 0.228(4) 1 calc R . P A 2
Cl2A Cl 0.0973(7) 0.8791(8) 0.5910(4) 0.0691(10) Uani 0.228(4) 1 d D U P A 2
Cl1A Cl 0.1518(11) 0.8296(14) 0.4868(5) 0.0741(13) Uani 0.228(4) 1 d D U P A 2
Cl3 Cl 0.3979(7) 0.9917(8) 0.4368(4) 0.070(2) Uani 0.25 1 d D U P B -1
Cl4 Cl 0.5509(7) 1.0135(8) 0.5211(4) 0.070(2) Uani 0.25 1 d D U P B -1
C2 C 0.5093(18) 0.979(3) 0.4581(12) 0.070(2) Uani 0.25 1 d D U P B -1
H2A H 0.542499 1.014505 0.432943 0.083 Uiso 0.25 1 calc R . P B -1
H2B H 0.524255 0.909961 0.454599 0.083 Uiso 0.25 1 calc R . P B -1

loop_
_atom_site_aniso_label
_atom_site_aniso_U_11
_atom_site_aniso_U_22
_atom_site_aniso_U_33
_atom_site_aniso_U_23
_atom_site_aniso_U_13
_atom_site_aniso_U_12
Ni1 0.0125(4) 0.0208(4) 0.0097(3) -0.0011(3) -0.0010(3) -0.0008(3)
Ni1A 0.0130(4) 0.0190(4) 0.0108(4) -0.0012(3) 0.0006(3) 0.0005(3)
O5 0.015(2) 0.029(3) 0.014(2) 0.0000(17) -0.0014(17) 0.0020(17)
O2 0.0135(19) 0.028(2) 0.017(2) -0.0023(18) -0.0010(17) 0.0013(17)
O2A 0.019(2) 0.026(3) 0.021(2) -0.0044(17) 0.0069(18) -0.0012(18)
O5A 0.016(2) 0.026(2) 0.020(2) 0.0015(18) 0.0003(18) -0.0042(17)
O4A 0.0114(18) 0.024(2) 0.015(2) 0.0009(17) 0.0011(16) 0.0027(16)
O1A 0.028(2) 0.024(2) 0.021(2) -0.0036(18) 0.0068(19) -0.0013(18)
O1 0.020(2) 0.028(3) 0.020(2) 0.0009(18) -0.0024(19) 0.0005(17)
O4 0.017(2) 0.032(3) 0.019(2) -0.0051(18) -0.0056(18) 0.0031(18)
O6A 0.030(2) 0.025(3) 0.030(3) 0.0102(19) 0.006(2) 0.0054(19)
O6 0.028(2) 0.042(3) 0.026(3) -0.018(2) 0.006(2) 0.005(2)
O3 0.015(2) 0.056(3) 0.020(2) -0.008(2) 0.0015(19) -0.005(2)
N3A 0.013(2) 0.018(3) 0.010(2) -0.0005(18) -0.0006(18) -0.0041(18)
N4A 0.014(2) 0.016(3) 0.007(2) 0.0014(17) -0.0001(18) -0.0037(18)
O3A 0.039(3) 0.046(3) 0.039(3) 0.006(2) 0.027(2) -0.003(2)
N4 0.008(2) 0.023(3) 0.004(2) 0.0004(17) 0.0001(17) 0.0043(17)
N3 0.014(2) 0.023(3) 0.010(2) 0.0021(18) -0.0010(19) 0.0025(19)
N1A 0.019(3) 0.026(3) 0.026(3) 0.001(2) 0.010(2) 0.003(2)
N1 0.020(2) 0.030(3) 0.012(2) 0.000(2) 0.000(2) 0.001(2)
N2 0.017(2) 0.027(3) 0.016(2) -0.003(2) 0.000(2) -0.001(2)
N2A 0.019(2) 0.024(3) 0.018(3) 0.002(2) 0.003(2) 0.001(2)
C12 0.011(3) 0.017(3) 0.013(2) -0.003(2) -0.002(2) 0.000(2)
C12A 0.012(3) 0.019(3) 0.015(3) -0.004(2) 0.000(2) -0.002(2)
C14A 0.010(2) 0.019(3) 0.010(2) -0.005(2) -0.002(2) -0.003(2)
C11A 0.014(3) 0.024(3) 0.007(2) -0.003(2) 0.003(2) 0.000(2)
C16 0.016(3) 0.017(3) 0.008(2) -0.004(2) -0.001(2) -0.006(2)
C14 0.015(3) 0.020(3) 0.010(2) 0.000(2) -0.002(2) 0.004(2)
C16A 0.015(3) 0.022(3) 0.007(2) -0.001(2) -0.001(2) -0.001(2)
C9 0.010(3) 0.039(4) 0.013(3) 0.002(2) 0.003(2) 0.001(2)
C4 0.012(3) 0.024(3) 0.014(3) 0.000(2) -0.002(2) -0.002(2)
C23 0.015(3) 0.027(4) 0.016(3) -0.007(2) 0.003(2) -0.004(2)
C11 0.018(3) 0.024(3) 0.008(2) 0.000(2) 0.003(2) 0.000(2)
C19 0.035(3) 0.026(4) 0.014(3) 0.001(2) -0.001(3) -0.002(3)
C18A 0.035(4) 0.024(3) 0.012(3) -0.005(2) 0.000(3) -0.003(3)
C23A 0.018(3) 0.020(3) 0.017(3) -0.001(2) -0.002(2) -0.001(2)
C17A 0.023(3) 0.023(3) 0.015(3) -0.005(2) 0.002(2) 0.001(2)
C22 0.025(3) 0.028(4) 0.016(3) -0.003(2) 0.004(3) -0.006(2)
C15 0.027(3) 0.029(4) 0.014(3) 0.001(2) -0.003(3) -0.003(3)
C17 0.020(3) 0.022(3) 0.017(3) 0.000(2) 0.001(2) -0.001(2)
C5 0.019(3) 0.036(4) 0.016(3) 0.000(3) 0.000(2) 0.005(3)
C24A 0.030(3) 0.024(4) 0.019(3) -0.002(3) 0.003(3) -0.005(3)
C4A 0.021(3) 0.021(3) 0.017(3) 0.001(2) -0.003(2) -0.004(2)
C10 0.016(3) 0.053(5) 0.020(3) 0.005(3) 0.005(3) 0.009(3)
C8 0.022(3) 0.041(4) 0.015(3) 0.001(3) 0.004(2) 0.011(3)
C5A 0.025(3) 0.039(4) 0.016(3) -0.004(3) -0.004(3) -0.010(3)
C15A 0.018(3) 0.029(4) 0.016(3) -0.002(3) -0.003(3) 0.005(2)
C20 0.041(4) 0.030(4) 0.011(3) 0.003(2) 0.003(3) -0.011(3)
C6A 0.033(4) 0.049(4) 0.012(3) 0.001(3) -0.007(3) -0.010(3)
C8A 0.032(4) 0.054(5) 0.013(3) 0.010(3) -0.001(3) -0.015(3)
C13 0.029(3) 0.035(4) 0.007(3) -0.003(2) 0.000(3) -0.013(3)
C9A 0.032(3) 0.031(4) 0.016(3) 0.000(2) 0.001(3) -0.007(3)
C24 0.016(3) 0.040(4) 0.020(3) -0.001(3) 0.005(3) 0.005(3)
C3A 0.038(4) 0.023(4) 0.017(3) 0.002(2) -0.001(3) -0.008(3)
C18 0.021(3) 0.034(4) 0.020(3) 0.007(3) 0.001(3) 0.003(3)
C19A 0.044(4) 0.023(3) 0.015(3) -0.010(2) -0.003(3) -0.003(3)
C6 0.020(3) 0.044(4) 0.009(3) 0.001(3) -0.001(2) 0.005(3)
C13A 0.034(4) 0.043(5) 0.011(3) -0.009(3) 0.004(3) 0.010(3)
C3 0.028(3) 0.040(4) 0.023(3) 0.009(3) 0.012(3) 0.014(3)
C20A 0.055(4) 0.029(4) 0.012(3) -0.001(2) 0.000(3) -0.007(3)
C22A 0.050(4) 0.024(4) 0.012(3) 0.003(2) 0.001(3) -0.007(3)
C7 0.050(3) 0.077(5) 0.013(2) 0.008(2) 0.002(2) -0.008(3)
C10A 0.045(4) 0.057(5) 0.016(3) 0.000(3) 0.005(3) -0.023(4)
C21 0.078(4) 0.040(3) 0.014(2) 0.005(2) 0.003(3) -0.015(3)
C7A 0.050(3) 0.077(5) 0.013(2) 0.008(2) 0.002(2) -0.008(3)
C21A 0.078(4) 0.040(3) 0.014(2) 0.005(2) 0.003(3) -0.015(3)
Cl1 0.084(3) 0.075(2) 0.0512(16) -0.0158(13) -0.037(2) 0.038(3)
Cl2 0.077(2) 0.065(2) 0.072(2) -0.0257(16) 0.0346(18) -0.0169(16)
C1 0.090(7) 0.073(7) 0.053(6) -0.022(5) 0.003(5) 0.006(5)
Cl2A 0.077(2) 0.065(2) 0.072(2) -0.0257(16) 0.0346(18) -0.0169(16)
Cl1A 0.084(3) 0.075(2) 0.0512(16) -0.0158(13) -0.037(2) 0.038(3)
Cl3 0.069(5) 0.075(5) 0.065(5) -0.012(4) 0.008(4) 0.021(4)
Cl4 0.069(5) 0.075(5) 0.065(5) -0.012(4) 0.008(4) 0.021(4)
C2 0.069(5) 0.075(5) 0.065(5) -0.012(4) 0.008(4) 0.021(4)

_geom_special_details            
;
 All esds (except the esd in the dihedral angle between two l.s. planes)
 are estimated using the full covariance matrix.  The cell esds are taken
 into account individually in the estimation of esds in distances, angles
 and torsion angles; correlations between esds in cell parameters are only
 used when they are defined by crystal symmetry.  An approximate (isotropic)
 treatment of cell esds is used for estimating esds involving l.s. planes.
;
loop_
_geom_bond_atom_site_label_1
_geom_bond_atom_site_label_2
_geom_bond_distance
_geom_bond_site_symmetry_2
_geom_bond_publ_flag
Ni1 O5 2.097(4) . ?
Ni1 O2 2.093(4) . ?
Ni1 O1 2.110(4) . ?
Ni1 O4 2.050(4) . ?
Ni1 N4 2.058(4) . ?
Ni1 N3 2.009(5) . ?
Ni1A O2A 2.088(4) . ?
Ni1A O5A 2.096(4) . ?
Ni1A O4A 2.077(4) . ?
Ni1A O1A 2.108(4) . ?
Ni1A N3A 2.030(5) . ?
Ni1A N4A 2.032(5) . ?
O5 N2 1.271(6) . ?
O2 N1 1.273(6) . ?
O2A N1A 1.269(6) . ?
O5A N2A 1.278(6) . ?
O4A N2A 1.283(6) . ?
O1A N1A 1.267(6) . ?
O1 N1 1.265(6) . ?
O4 N2 1.298(6) . ?
O6A N2A 1.220(6) . ?
O6 N2 1.225(6) . ?
O3 N1 1.230(6) . ?
N3A C12A 1.294(7) . ?
N3A C11A 1.450(7) . ?
N4A C14A 1.279(7) . ?
N4A C16A 1.436(7) . ?
O3A N1A 1.215(6) . ?
N4 C16 1.445(7) . ?
N4 C14 1.284(7) . ?
N3 C12 1.285(7) . ?
N3 C11 1.465(7) . ?
C12 C14 1.501(8) . ?
C12 C13 1.473(8) . ?
C12A C14A 1.491(8) . ?
C12A C13A 1.504(8) . ?
C14A C15A 1.498(8) . ?
C11A C4A 1.397(8) . ?
C11A C9A 1.392(8) . ?
C16 C23 1.404(8) . ?
C16 C17 1.387(8) . ?
C14 C15 1.493(8) . ?
C16A C23A 1.382(8) . ?
C16A C17A 1.407(8) . ?
C9 C11 1.392(8) . ?
C9 C10 1.495(8) . ?
C9 C8 1.398(8) . ?
C4 C11 1.387(8) . ?
C4 C5 1.389(8) . ?
C4 C3 1.515(8) . ?
C23 C22 1.406(8) . ?
C23 C24 1.486(8) . ?
C19 H19 0.9500 . ?
C19 C17 1.400(8) . ?
C19 C20 1.403(9) . ?
C18A H18D 0.9800 . ?
C18A H18E 0.9800 . ?
C18A H18F 0.9800 . ?
C18A C17A 1.509(8) . ?
C23A C24A 1.523(8) . ?
C23A C22A 1.390(8) . ?
C17A C19A 1.388(8) . ?
C22 H22 0.9500 . ?
C22 C20 1.371(9) . ?
C15 H15A 0.9800 . ?
C15 H15B 0.9800 . ?
C15 H15C 0.9800 . ?
C17 C18 1.517(8) . ?
C5 H5 0.9500 . ?
C5 C6 1.394(8) . ?
C24A H24D 0.9800 . ?
C24A H24E 0.9800 . ?
C24A H24F 0.9800 . ?
C4A C5A 1.390(8) . ?
C4A C3A 1.510(8) . ?
C10 H10A 0.9800 . ?
C10 H10B 0.9800 . ?
C10 H10C 0.9800 . ?
C8 H8 0.9500 . ?
C8 C6 1.378(8) . ?
C5A H5A 0.9500 . ?
C5A C6A 1.375(9) . ?
C15A H15D 0.9800 . ?
C15A H15E 0.9800 . ?
C15A H15F 0.9800 . ?
C20 C21 1.521(8) . ?
C6A C8A 1.375(9) . ?
C6A C7A 1.512(9) . ?
C8A H8A 0.9500 . ?
C8A C9A 1.403(8) . ?
C13 H13A 0.9800 . ?
C13 H13B 0.9800 . ?
C13 H13C 0.9800 . ?
C9A C10A 1.508(9) . ?
C24 H24A 0.9800 . ?
C24 H24B 0.9800 . ?
C24 H24C 0.9800 . ?
C3A H3AA 0.9800 . ?
C3A H3AB 0.9800 . ?
C3A H3AC 0.9800 . ?
C18 H18A 0.9800 . ?
C18 H18B 0.9800 . ?
C18 H18C 0.9800 . ?
C19A H19A 0.9500 . ?
C19A C20A 1.382(9) . ?
C6 C7 1.504(8) . ?
C13A H13D 0.9800 . ?
C13A H13E 0.9800 . ?
C13A H13F 0.9800 . ?
C3 H3A 0.9800 . ?
C3 H3B 0.9800 . ?
C3 H3C 0.9800 . ?
C20A C22A 1.379(9) . ?
C20A C21A 1.513(9) . ?
C22A H22A 0.9500 . ?
C7 H7A 0.9800 . ?
C7 H7B 0.9800 . ?
C7 H7C 0.9800 . ?
C10A H10D 0.9800 . ?
C10A H10E 0.9800 . ?
C10A H10F 0.9800 . ?
C21 H21A 0.9800 . ?
C21 H21B 0.9800 . ?
C21 H21C 0.9800 . ?
C7A H7AA 0.9800 . ?
C7A H7AB 0.9800 . ?
C7A H7AC 0.9800 . ?
C21A H21D 0.9800 . ?
C21A H21E 0.9800 . ?
C21A H21F 0.9800 . ?
Cl1 C1 1.803(9) . ?
Cl2 C1 1.745(10) . ?
C1 H1AA 0.9900 . ?
C1 H1AB 0.9900 . ?
C1 H1BC 0.9900 . ?
C1 H1BD 0.9900 . ?
C1 Cl2A 1.821(11) . ?
C1 Cl1A 1.759(12) . ?
Cl3 C2 1.69(2) . ?
Cl4 C2 1.70(2) . ?
C2 H2A 0.9900 . ?
C2 H2B 0.9900 . ?

loop_
_geom_angle_atom_site_label_1
_geom_angle_atom_site_label_2
_geom_angle_atom_site_label_3
_geom_angle
_geom_angle_site_symmetry_1
_geom_angle_site_symmetry_3
_geom_angle_publ_flag
O5 Ni1 O1 89.33(16) . . ?
O2 Ni1 O5 92.82(15) . . ?
O2 Ni1 O1 61.89(16) . . ?
O4 Ni1 O5 62.97(16) . . ?
O4 Ni1 O2 148.69(16) . . ?
O4 Ni1 O1 96.32(17) . . ?
O4 Ni1 N4 104.39(17) . . ?
N4 Ni1 O5 164.78(16) . . ?
N4 Ni1 O2 101.87(16) . . ?
N4 Ni1 O1 101.00(17) . . ?
N3 Ni1 O5 93.24(17) . . ?
N3 Ni1 O2 102.59(18) . . ?
N3 Ni1 O1 164.40(18) . . ?
N3 Ni1 O4 98.56(18) . . ?
N3 Ni1 N4 79.83(18) . . ?
O2A Ni1A O5A 99.43(16) . . ?
O2A Ni1A O1A 61.73(16) . . ?
O5A Ni1A O1A 90.52(16) . . ?
O4A Ni1A O2A 153.60(16) . . ?
O4A Ni1A O5A 62.27(15) . . ?
O4A Ni1A O1A 97.66(16) . . ?
N3A Ni1A O2A 103.91(17) . . ?
N3A Ni1A O5A 97.14(17) . . ?
N3A Ni1A O4A 97.51(17) . . ?
N3A Ni1A O1A 164.82(18) . . ?
N3A Ni1A N4A 80.01(18) . . ?
N4A Ni1A O2A 92.60(17) . . ?
N4A Ni1A O5A 167.97(17) . . ?
N4A Ni1A O4A 106.31(17) . . ?
N4A Ni1A O1A 95.05(17) . . ?
N2 O5 Ni1 90.3(3) . . ?
N1 O2 Ni1 90.9(3) . . ?
N1A O2A Ni1A 91.5(3) . . ?
N2A O5A Ni1A 91.1(3) . . ?
N2A O4A Ni1A 91.8(3) . . ?
N1A O1A Ni1A 90.6(3) . . ?
N1 O1 Ni1 90.3(3) . . ?
N2 O4 Ni1 91.6(3) . . ?
C12A N3A Ni1A 113.6(4) . . ?
C12A N3A C11A 119.4(5) . . ?
C11A N3A Ni1A 127.0(4) . . ?
C14A N4A Ni1A 114.6(4) . . ?
C14A N4A C16A 121.3(5) . . ?
C16A N4A Ni1A 123.2(4) . . ?
C16 N4 Ni1 126.8(4) . . ?
C14 N4 Ni1 112.9(4) . . ?
C14 N4 C16 120.3(5) . . ?
C12 N3 Ni1 115.8(4) . . ?
C12 N3 C11 119.9(5) . . ?
C11 N3 Ni1 124.2(4) . . ?
O1A N1A O2A 116.2(5) . . ?
O3A N1A O2A 120.8(5) . . ?
O3A N1A O1A 123.0(5) . . ?
O1 N1 O2 116.8(5) . . ?
O3 N1 O2 120.7(5) . . ?
O3 N1 O1 122.6(5) . . ?
O5 N2 O4 115.0(5) . . ?
O6 N2 O5 123.5(5) . . ?
O6 N2 O4 121.6(5) . . ?
O5A N2A O4A 114.9(5) . . ?
O6A N2A O5A 122.8(5) . . ?
O6A N2A O4A 122.3(5) . . ?
N3 C12 C14 114.5(5) . . ?
N3 C12 C13 125.9(5) . . ?
C13 C12 C14 119.6(5) . . ?
N3A C12A C14A 116.2(5) . . ?
N3A C12A C13A 124.4(5) . . ?
C14A C12A C13A 119.3(5) . . ?
N4A C14A C12A 115.3(5) . . ?
N4A C14A C15A 126.7(5) . . ?
C12A C14A C15A 117.9(5) . . ?
C4A C11A N3A 117.1(5) . . ?
C9A C11A N3A 120.7(5) . . ?
C9A C11A C4A 122.2(5) . . ?
C23 C16 N4 119.5(5) . . ?
C17 C16 N4 118.6(5) . . ?
C17 C16 C23 121.9(5) . . ?
N4 C14 C12 116.7(5) . . ?
N4 C14 C15 124.9(5) . . ?
C15 C14 C12 118.3(5) . . ?
C23A C16A N4A 121.2(5) . . ?
C23A C16A C17A 121.3(5) . . ?
C17A C16A N4A 117.5(5) . . ?
C11 C9 C10 123.2(5) . . ?
C11 C9 C8 116.7(5) . . ?
C8 C9 C10 120.1(5) . . ?
C11 C4 C5 117.6(5) . . ?
C11 C4 C3 122.5(5) . . ?
C5 C4 C3 119.9(5) . . ?
C16 C23 C22 117.5(6) . . ?
C16 C23 C24 121.5(5) . . ?
C22 C23 C24 121.0(5) . . ?
C9 C11 N3 117.2(5) . . ?
C4 C11 N3 119.7(5) . . ?
C4 C11 C9 123.0(5) . . ?
C17 C19 H19 119.0 . . ?
C17 C19 C20 122.0(6) . . ?
C20 C19 H19 119.0 . . ?
H18D C18A H18E 109.5 . . ?
H18D C18A H18F 109.5 . . ?
H18E C18A H18F 109.5 . . ?
C17A C18A H18D 109.5 . . ?
C17A C18A H18E 109.5 . . ?
C17A C18A H18F 109.5 . . ?
C16A C23A C24A 122.6(5) . . ?
C16A C23A C22A 118.7(6) . . ?
C22A C23A C24A 118.7(6) . . ?
C16A C17A C18A 122.2(5) . . ?
C19A C17A C16A 117.2(6) . . ?
C19A C17A C18A 120.6(5) . . ?
C23 C22 H22 118.7 . . ?
C20 C22 C23 122.6(6) . . ?
C20 C22 H22 118.7 . . ?
C14 C15 H15A 109.5 . . ?
C14 C15 H15B 109.5 . . ?
C14 C15 H15C 109.5 . . ?
H15A C15 H15B 109.5 . . ?
H15A C15 H15C 109.5 . . ?
H15B C15 H15C 109.5 . . ?
C16 C17 C19 118.0(6) . . ?
C16 C17 C18 122.0(5) . . ?
C19 C17 C18 120.0(6) . . ?
C4 C5 H5 119.0 . . ?
C4 C5 C6 122.0(6) . . ?
C6 C5 H5 119.0 . . ?
C23A C24A H24D 109.5 . . ?
C23A C24A H24E 109.5 . . ?
C23A C24A H24F 109.5 . . ?
H24D C24A H24E 109.5 . . ?
H24D C24A H24F 109.5 . . ?
H24E C24A H24F 109.5 . . ?
C11A C4A C3A 121.9(5) . . ?
C5A C4A C11A 117.3(6) . . ?
C5A C4A C3A 120.8(6) . . ?
C9 C10 H10A 109.5 . . ?
C9 C10 H10B 109.5 . . ?
C9 C10 H10C 109.5 . . ?
H10A C10 H10B 109.5 . . ?
H10A C10 H10C 109.5 . . ?
H10B C10 H10C 109.5 . . ?
C9 C8 H8 118.6 . . ?
C6 C8 C9 122.7(6) . . ?
C6 C8 H8 118.6 . . ?
C4A C5A H5A 118.6 . . ?
C6A C5A C4A 122.7(6) . . ?
C6A C5A H5A 118.6 . . ?
C14A C15A H15D 109.5 . . ?
C14A C15A H15E 109.5 . . ?
C14A C15A H15F 109.5 . . ?
H15D C15A H15E 109.5 . . ?
H15D C15A H15F 109.5 . . ?
H15E C15A H15F 109.5 . . ?
C19 C20 C21 121.0(7) . . ?
C22 C20 C19 117.9(6) . . ?
C22 C20 C21 121.0(6) . . ?
C5A C6A C7A 121.9(6) . . ?
C8A C6A C5A 118.3(6) . . ?
C8A C6A C7A 119.8(6) . . ?
C6A C8A H8A 118.9 . . ?
C6A C8A C9A 122.3(6) . . ?
C9A C8A H8A 118.9 . . ?
C12 C13 H13A 109.5 . . ?
C12 C13 H13B 109.5 . . ?
C12 C13 H13C 109.5 . . ?
H13A C13 H13B 109.5 . . ?
H13A C13 H13C 109.5 . . ?
H13B C13 H13C 109.5 . . ?
C11A C9A C8A 117.2(6) . . ?
C11A C9A C10A 122.6(6) . . ?
C8A C9A C10A 120.1(6) . . ?
C23 C24 H24A 109.5 . . ?
C23 C24 H24B 109.5 . . ?
C23 C24 H24C 109.5 . . ?
H24A C24 H24B 109.5 . . ?
H24A C24 H24C 109.5 . . ?
H24B C24 H24C 109.5 . . ?
C4A C3A H3AA 109.5 . . ?
C4A C3A H3AB 109.5 . . ?
C4A C3A H3AC 109.5 . . ?
H3AA C3A H3AB 109.5 . . ?
H3AA C3A H3AC 109.5 . . ?
H3AB C3A H3AC 109.5 . . ?
C17 C18 H18A 109.5 . . ?
C17 C18 H18B 109.5 . . ?
C17 C18 H18C 109.5 . . ?
H18A C18 H18B 109.5 . . ?
H18A C18 H18C 109.5 . . ?
H18B C18 H18C 109.5 . . ?
C17A C19A H19A 118.5 . . ?
C20A C19A C17A 123.0(6) . . ?
C20A C19A H19A 118.5 . . ?
C5 C6 C7 121.1(6) . . ?
C8 C6 C5 118.0(5) . . ?
C8 C6 C7 121.0(6) . . ?
C12A C13A H13D 109.5 . . ?
C12A C13A H13E 109.5 . . ?
C12A C13A H13F 109.5 . . ?
H13D C13A H13E 109.5 . . ?
H13D C13A H13F 109.5 . . ?
H13E C13A H13F 109.5 . . ?
C4 C3 H3A 109.5 . . ?
C4 C3 H3B 109.5 . . ?
C4 C3 H3C 109.5 . . ?
H3A C3 H3B 109.5 . . ?
H3A C3 H3C 109.5 . . ?
H3B C3 H3C 109.5 . . ?
C19A C20A C21A 121.1(6) . . ?
C22A C20A C19A 117.7(6) . . ?
C22A C20A C21A 121.2(6) . . ?
C23A C22A H22A 119.0 . . ?
C20A C22A C23A 122.0(6) . . ?
C20A C22A H22A 119.0 . . ?
C6 C7 H7A 109.5 . . ?
C6 C7 H7B 109.5 . . ?
C6 C7 H7C 109.5 . . ?
H7A C7 H7B 109.5 . . ?
H7A C7 H7C 109.5 . . ?
H7B C7 H7C 109.5 . . ?
C9A C10A H10D 109.5 . . ?
C9A C10A H10E 109.5 . . ?
C9A C10A H10F 109.5 . . ?
H10D C10A H10E 109.5 . . ?
H10D C10A H10F 109.5 . . ?
H10E C10A H10F 109.5 . . ?
C20 C21 H21A 109.5 . . ?
C20 C21 H21B 109.5 . . ?
C20 C21 H21C 109.5 . . ?
H21A C21 H21B 109.5 . . ?
H21A C21 H21C 109.5 . . ?
H21B C21 H21C 109.5 . . ?
C6A C7A H7AA 109.5 . . ?
C6A C7A H7AB 109.5 . . ?
C6A C7A H7AC 109.5 . . ?
H7AA C7A H7AB 109.5 . . ?
H7AA C7A H7AC 109.5 . . ?
H7AB C7A H7AC 109.5 . . ?
C20A C21A H21D 109.5 . . ?
C20A C21A H21E 109.5 . . ?
C20A C21A H21F 109.5 . . ?
H21D C21A H21E 109.5 . . ?
H21D C21A H21F 109.5 . . ?
H21E C21A H21F 109.5 . . ?
Cl1 C1 H1AA 110.2 . . ?
Cl1 C1 H1AB 110.2 . . ?
Cl2 C1 Cl1 107.4(5) . . ?
Cl2 C1 H1AA 110.2 . . ?
Cl2 C1 H1AB 110.2 . . ?
H1AA C1 H1AB 108.5 . . ?
H1BC C1 H1BD 108.2 . . ?
Cl2A C1 H1BC 109.7 . . ?
Cl2A C1 H1BD 109.7 . . ?
Cl1A C1 H1BC 109.7 . . ?
Cl1A C1 H1BD 109.7 . . ?
Cl1A C1 Cl2A 109.9(9) . . ?
Cl3 C2 Cl4 119(2) . . ?
Cl3 C2 H2A 107.5 . . ?
Cl3 C2 H2B 107.5 . . ?
Cl4 C2 H2A 107.5 . . ?
Cl4 C2 H2B 107.5 . . ?
H2A C2 H2B 107.0 . . ?

loop_
_geom_hbond_atom_site_label_D
_geom_hbond_atom_site_label_H
_geom_hbond_atom_site_label_A
_geom_hbond_distance_DH
_geom_hbond_distance_HA
_geom_hbond_distance_DA
_geom_hbond_angle_DHA
_geom_hbond_site_symmetry_A
_geom_hbond_publ_flag
C15 H15A O3A 0.98 2.53 3.373(8) 144.4 4_575 yes
C15 H15C Cl3 0.98 2.83 3.644(12) 141.1 . yes

loop_
_geom_torsion_atom_site_label_1
_geom_torsion_atom_site_label_2
_geom_torsion_atom_site_label_3
_geom_torsion_atom_site_label_4
_geom_torsion
_geom_torsion_site_symmetry_1
_geom_torsion_site_symmetry_2
_geom_torsion_site_symmetry_3
_geom_torsion_site_symmetry_4
_geom_torsion_publ_flag
Ni1 O5 N2 O4 3.3(5) . . . . ?
Ni1 O5 N2 O6 -176.8(5) . . . . ?
Ni1 O2 N1 O1 4.4(5) . . . . ?
Ni1 O2 N1 O3 -174.8(5) . . . . ?
Ni1 O1 N1 O2 -4.4(5) . . . . ?
Ni1 O1 N1 O3 174.8(5) . . . . ?
Ni1 O4 N2 O5 -3.3(5) . . . . ?
Ni1 O4 N2 O6 176.7(5) . . . . ?
Ni1 N4 C16 C23 -87.1(6) . . . . ?
Ni1 N4 C16 C17 92.1(6) . . . . ?
Ni1 N4 C14 C12 -5.6(6) . . . . ?
Ni1 N4 C14 C15 178.1(4) . . . . ?
Ni1 N3 C12 C14 2.8(6) . . . . ?
Ni1 N3 C12 C13 -179.7(5) . . . . ?
Ni1 N3 C11 C9 -91.1(6) . . . . ?
Ni1 N3 C11 C4 84.4(6) . . . . ?
Ni1A O2A N1A O1A 1.4(5) . . . . ?
Ni1A O2A N1A O3A -177.5(5) . . . . ?
Ni1A O5A N2A O4A 1.6(5) . . . . ?
Ni1A O5A N2A O6A -179.6(5) . . . . ?
Ni1A O4A N2A O5A -1.6(5) . . . . ?
Ni1A O4A N2A O6A 179.5(5) . . . . ?
Ni1A O1A N1A O2A -1.3(5) . . . . ?
Ni1A O1A N1A O3A 177.5(5) . . . . ?
Ni1A N3A C12A C14A 3.0(6) . . . . ?
Ni1A N3A C12A C13A -178.8(5) . . . . ?
Ni1A N3A C11A C4A -87.5(6) . . . . ?
Ni1A N3A C11A C9A 89.5(6) . . . . ?
Ni1A N4A C14A C12A 4.7(6) . . . . ?
Ni1A N4A C14A C15A -174.6(5) . . . . ?
Ni1A N4A C16A C23A 101.5(6) . . . . ?
Ni1A N4A C16A C17A -76.1(6) . . . . ?
N3A C12A C14A N4A -5.3(7) . . . . ?
N3A C12A C14A C15A 174.1(5) . . . . ?
N3A C11A C4A C5A 178.9(5) . . . . ?
N3A C11A C4A C3A -3.3(9) . . . . ?
N3A C11A C9A C8A -177.5(6) . . . . ?
N3A C11A C9A C10A 4.1(10) . . . . ?
N4A C16A C23A C24A 0.1(9) . . . . ?
N4A C16A C23A C22A -177.9(5) . . . . ?
N4A C16A C17A C18A -1.8(8) . . . . ?
N4A C16A C17A C19A 177.9(5) . . . . ?
N4 C16 C23 C22 178.8(5) . . . . ?
N4 C16 C23 C24 -3.5(8) . . . . ?
N4 C16 C17 C19 -180.0(5) . . . . ?
N4 C16 C17 C18 -1.3(8) . . . . ?
N3 C12 C14 N4 2.1(7) . . . . ?
N3 C12 C14 C15 178.6(5) . . . . ?
C12 N3 C11 C9 85.0(7) . . . . ?
C12 N3 C11 C4 -99.5(7) . . . . ?
C12A N3A C11A C4A 89.5(6) . . . . ?
C12A N3A C11A C9A -93.5(7) . . . . ?
C14A N4A C16A C23A -67.4(7) . . . . ?
C14A N4A C16A C17A 115.0(6) . . . . ?
C11A N3A C12A C14A -174.3(5) . . . . ?
C11A N3A C12A C13A 3.8(9) . . . . ?
C11A C4A C5A C6A -2.1(10) . . . . ?
C16 N4 C14 C12 173.1(5) . . . . ?
C16 N4 C14 C15 -3.1(8) . . . . ?
C16 C23 C22 C20 1.8(9) . . . . ?
C14 N4 C16 C23 94.3(6) . . . . ?
C14 N4 C16 C17 -86.5(7) . . . . ?
C16A N4A C14A C12A 174.5(5) . . . . ?
C16A N4A C14A C15A -4.9(9) . . . . ?
C16A C23A C22A C20A 0.0(10) . . . . ?
C16A C17A C19A C20A 0.2(10) . . . . ?
C9 C8 C6 C5 1.7(11) . . . . ?
C9 C8 C6 C7 -178.0(7) . . . . ?
C4 C5 C6 C8 -2.7(10) . . . . ?
C4 C5 C6 C7 177.1(6) . . . . ?
C23 C16 C17 C19 -0.8(9) . . . . ?
C23 C16 C17 C18 177.8(6) . . . . ?
C23 C22 C20 C19 -2.0(10) . . . . ?
C23 C22 C20 C21 179.9(6) . . . . ?
C11 N3 C12 C14 -173.6(5) . . . . ?
C11 N3 C12 C13 3.9(9) . . . . ?
C11 C9 C8 C6 0.2(10) . . . . ?
C11 C4 C5 C6 1.6(9) . . . . ?
C18A C17A C19A C20A 179.9(7) . . . . ?
C23A C16A C17A C18A -179.4(6) . . . . ?
C23A C16A C17A C19A 0.3(9) . . . . ?
C17A C16A C23A C24A 177.7(6) . . . . ?
C17A C16A C23A C22A -0.4(9) . . . . ?
C17A C19A C20A C22A -0.6(11) . . . . ?
C17A C19A C20A C21A -179.5(7) . . . . ?
C17 C16 C23 C22 -0.3(9) . . . . ?
C17 C16 C23 C24 177.4(6) . . . . ?
C17 C19 C20 C22 0.8(10) . . . . ?
C17 C19 C20 C21 178.9(6) . . . . ?
C5 C4 C11 N3 -174.8(5) . . . . ?
C5 C4 C11 C9 0.5(9) . . . . ?
C24A C23A C22A C20A -178.1(7) . . . . ?
C4A C11A C9A C8A -0.6(10) . . . . ?
C4A C11A C9A C10A -179.0(6) . . . . ?
C4A C5A C6A C8A 1.1(11) . . . . ?
C4A C5A C6A C7A -178.9(7) . . . . ?
C10 C9 C11 N3 -8.0(9) . . . . ?
C10 C9 C11 C4 176.6(6) . . . . ?
C10 C9 C8 C6 -177.8(7) . . . . ?
C8 C9 C11 N3 174.0(6) . . . . ?
C8 C9 C11 C4 -1.4(9) . . . . ?
C5A C6A C8A C9A 0.2(11) . . . . ?
C20 C19 C17 C16 0.6(9) . . . . ?
C20 C19 C17 C18 -178.0(6) . . . . ?
C6A C8A C9A C11A -0.5(11) . . . . ?
C6A C8A C9A C10A 177.9(7) . . . . ?
C13 C12 C14 N4 -175.6(5) . . . . ?
C13 C12 C14 C15 0.9(8) . . . . ?
C9A C11A C4A C5A 1.9(9) . . . . ?
C9A C11A C4A C3A 179.7(6) . . . . ?
C24 C23 C22 C20 -175.9(6) . . . . ?
C3A C4A C5A C6A -179.9(7) . . . . ?
C19A C20A C22A C23A 0.5(11) . . . . ?
C13A C12A C14A N4A 176.5(5) . . . . ?
C13A C12A C14A C15A -4.1(8) . . . . ?
C3 C4 C11 N3 6.9(9) . . . . ?
C3 C4 C11 C9 -177.9(6) . . . . ?
C3 C4 C5 C6 180.0(6) . . . . ?
C7A C6A C8A C9A -179.7(7) . . . . ?
C21A C20A C22A C23A 179.4(7) . . . . ?

_shelx_res_file                  
;
TITL 19120_0m_a.res in P2(1)/c
    19120_0m_a.res
    created by SHELXL-2017/1 at 11:08:31 on 21-Oct-2019
REM Old TITL 19120_0m in P2(1)/c
REM SHELXT solution in P2(1)/c
REM R1 0.174, Rweak 0.041, Alpha 0.122, Orientation as input
REM Formula found by SHELXT: C51 N5 Ni2 O14
CELL 0.71073 14.9813 13.9318 25.1758 90 97.521 90
ZERR 4 0.002 0.002 0.0034 0 0.004 0
LATT 1
SYMM -X,0.5+Y,0.5-Z
SFAC C H Cl N Ni O
UNIT 181 234 10 32 8 48
EQIV $1 +X,1.5-Y,-0.5+Z
SADI 0.01 Cl1 C1 Cl1A C1
SADI 0.01 Cl2 C1 Cl2A C1
SADI 0.01 Cl4 C2 Cl3 C2
SIMU 0.01 0.02 2 C21A C20A
SIMU 0.01 0.02 2 C7A C6A
RIGU
EADP Cl2A Cl2
EADP Cl1A Cl1
EADP Cl4 Cl3 C2
EADP C7 C7A
EADP C21 C21A

L.S. 10
PLAN  20
SIZE 0.19 0.31 0.09
TEMP -173.15
HTAB C15 O3A_$1
HTAB C15 Cl3
BOND $H
LIST 4
htab
conf
wpdb -1
fmap 2
acta
REM <olex2.extras>
REM <HklSrc "%.\\19120_0m.raw">
REM </olex2.extras>

WGHT    0.076500
FVAR       0.61782   0.77215
NI1   5    0.293539    0.592346    0.242192    11.00000    0.01251    0.02084 =
         0.00968   -0.00107   -0.00100   -0.00083
NI1A  5    0.796405    0.890958    0.764972    11.00000    0.01295    0.01896 =
         0.01075   -0.00125    0.00064    0.00054
O5    6    0.278613    0.538955    0.163664    11.00000    0.01515    0.02928 =
         0.01381    0.00001   -0.00144    0.00201
O2    6    0.162983    0.648759    0.233275    11.00000    0.01354    0.02757 =
         0.01706   -0.00227   -0.00103    0.00134
O2A   6    0.701689    0.793766    0.786999    11.00000    0.01920    0.02633 =
         0.02128   -0.00438    0.00685   -0.00120
O5A   6    0.709639    0.986815    0.719481    11.00000    0.01639    0.02649 =
         0.01950    0.00145    0.00032   -0.00420
O4A   6    0.844312    1.027983    0.752689    11.00000    0.01140    0.02427 =
         0.01537    0.00085    0.00109    0.00272
O1A   6    0.734301    0.921695    0.833475    11.00000    0.02787    0.02413 =
         0.02100   -0.00363    0.00676   -0.00134
O1    6    0.187681    0.502111    0.259071    11.00000    0.02031    0.02836 =
         0.02008    0.00094   -0.00242    0.00054
O4    6    0.379205    0.484579    0.226054    11.00000    0.01697    0.03164 =
         0.01863   -0.00507   -0.00560    0.00312
O6A   6    0.756486    1.133178    0.706922    11.00000    0.02953    0.02509 =
         0.03046    0.01016    0.00591    0.00539
O6    6    0.374854    0.429849    0.143675    11.00000    0.02844    0.04237 =
         0.02634   -0.01756    0.00565    0.00538
O3    6    0.049599    0.555881    0.242957    11.00000    0.01539    0.05591 =
         0.01963   -0.00810    0.00153   -0.00496
N3A   4    0.845254    0.825617    0.702720    11.00000    0.01272    0.01803 =
         0.00995   -0.00051   -0.00061   -0.00408
N4A   4    0.900985    0.817130    0.805303    11.00000    0.01441    0.01602 =
         0.00708    0.00138   -0.00008   -0.00373
O3A   6    0.638864    0.817893    0.858326    11.00000    0.03854    0.04603 =
         0.03923    0.00559    0.02740   -0.00300
N4    4    0.343686    0.638118    0.317962    11.00000    0.00788    0.02335 =
         0.00446    0.00044    0.00007    0.00430
N3    4    0.367526    0.705019    0.224028    11.00000    0.01359    0.02332 =
         0.00957    0.00211   -0.00097    0.00246
N1A   4    0.689633    0.844360    0.827362    11.00000    0.01934    0.02592 =
         0.02553    0.00090    0.01007    0.00290
N1    4    0.131314    0.568043    0.245345    11.00000    0.02002    0.02950 =
         0.01160    0.00021   -0.00033    0.00064
N2    4    0.344783    0.482622    0.175988    11.00000    0.01695    0.02745 =
         0.01610   -0.00271   -0.00030   -0.00144
N2A   4    0.769207    1.052906    0.725761    11.00000    0.01940    0.02435 =
         0.01791    0.00222    0.00306    0.00063
C12   1    0.404333    0.754682    0.264033    11.00000    0.01105    0.01726 =
         0.01321   -0.00292   -0.00178    0.00025
C12A  1    0.915061    0.772480    0.717091    11.00000    0.01189    0.01923 =
         0.01457   -0.00402    0.00034   -0.00222
C14A  1    0.944198    0.764392    0.775844    11.00000    0.01000    0.01913 =
         0.01020   -0.00501   -0.00190   -0.00310
C11A  1    0.807921    0.829878    0.646629    11.00000    0.01434    0.02389 =
         0.00677   -0.00258    0.00301   -0.00010
C16   1    0.334067    0.590612    0.367934    11.00000    0.01648    0.01656 =
         0.00782   -0.00421   -0.00112   -0.00550
C14   1    0.388789    0.716434    0.317782    11.00000    0.01491    0.02038 =
         0.01003   -0.00012   -0.00159    0.00366
C16A  1    0.916426    0.810495    0.862679    11.00000    0.01457    0.02162 =
         0.00731   -0.00109   -0.00116   -0.00073
C9    1    0.462400    0.689924    0.152788    11.00000    0.00952    0.03914 =
         0.01320    0.00175    0.00267    0.00144
C4    1    0.322872    0.782053    0.136385    11.00000    0.01152    0.02373 =
         0.01382    0.00024   -0.00172   -0.00168
C23   1    0.257819    0.609148    0.393328    11.00000    0.01490    0.02726 =
         0.01617   -0.00662    0.00334   -0.00426
C11   1    0.385261    0.728721    0.169679    11.00000    0.01755    0.02356 =
         0.00767   -0.00015    0.00307    0.00046
C19   1    0.390162    0.481200    0.437436    11.00000    0.03544    0.02646 =
         0.01446    0.00095   -0.00096   -0.00163
AFIX  43
H19   2    0.435326    0.437714    0.452569    11.00000   -1.20000
AFIX   0

C18A  1    0.978732    0.981157    0.863279    11.00000    0.03456    0.02386 =
         0.01220   -0.00484    0.00022   -0.00278
AFIX 137
H18D  2    1.005862    0.963653    0.831256    11.00000   -1.50000
H18E  2    1.022116    1.018191    0.887639    11.00000   -1.50000
H18F  2    0.924758    1.020018    0.852840    11.00000   -1.50000
AFIX   0
C23A  1    0.892813    0.729146    0.888995    11.00000    0.01829    0.02006 =
         0.01731   -0.00096   -0.00206   -0.00113
C17A  1    0.953266    0.891252    0.891152    11.00000    0.02341    0.02305 =
         0.01452   -0.00510    0.00239    0.00070

C22   1    0.250457    0.559957    0.441330    11.00000    0.02479    0.02838 =
         0.01593   -0.00276    0.00421   -0.00630
AFIX  43
H22   2    0.198496    0.570197    0.458545    11.00000   -1.20000
AFIX   0
C15   1    0.430746    0.768168    0.366706    11.00000    0.02654    0.02904 =
         0.01351    0.00086   -0.00303   -0.00305
AFIX 137
H15A  2    0.495691    0.774199    0.365753    11.00000   -1.50000
H15B  2    0.420076    0.732041    0.398677    11.00000   -1.50000
H15C  2    0.404012    0.832221    0.367802    11.00000   -1.50000
AFIX   0
C17   1    0.400406    0.526718    0.389046    11.00000    0.01983    0.02198 =
         0.01676   -0.00037    0.00058   -0.00064
C5    1    0.338971    0.796021    0.083839    11.00000    0.01858    0.03568 =
         0.01608    0.00032    0.00031    0.00497
AFIX  43
H5    2    0.297926    0.833736    0.060592    11.00000   -1.20000
AFIX   0

C24A  1    0.849589    0.642000    0.859434    11.00000    0.02960    0.02438 =
         0.01934   -0.00168    0.00253   -0.00508
AFIX 137
H24D  2    0.815249    0.662585    0.825533    11.00000   -1.50000
H24E  2    0.809088    0.610549    0.881607    11.00000   -1.50000
H24F  2    0.896624    0.596810    0.852148    11.00000   -1.50000
AFIX   0
C4A   1    0.742034    0.762261    0.628550    11.00000    0.02139    0.02079 =
         0.01745    0.00124   -0.00268   -0.00376

C10   1    0.532308    0.636871    0.189238    11.00000    0.01639    0.05293 =
         0.01984    0.00532    0.00476    0.00927
AFIX 137
H10A  2    0.504732    0.581089    0.204345    11.00000   -1.50000
H10B  2    0.557875    0.679425    0.218307    11.00000   -1.50000
H10C  2    0.580157    0.615312    0.168963    11.00000   -1.50000
AFIX   0
C8    1    0.474161    0.705301    0.099259    11.00000    0.02178    0.04065 =
         0.01469    0.00100    0.00411    0.01129
AFIX  43
H8    2    0.526090    0.679484    0.086533    11.00000   -1.20000
AFIX   0

C5A   1    0.704931    0.767205    0.575027    11.00000    0.02484    0.03907 =
         0.01599   -0.00386   -0.00433   -0.00950
AFIX  43
H5A   2    0.661507    0.720546    0.561598    11.00000   -1.20000
AFIX   0
C15A  1    1.018980    0.696086    0.794472    11.00000    0.01796    0.02904 =
         0.01609   -0.00164   -0.00253    0.00500
AFIX 137
H15D  2    1.032144    0.698890    0.833609    11.00000   -1.50000
H15E  2    1.072903    0.713952    0.778534    11.00000   -1.50000
H15F  2    1.000825    0.630719    0.783461    11.00000   -1.50000
AFIX   0

C20   1    0.315279    0.497801    0.464281    11.00000    0.04053    0.03013 =
         0.01087    0.00333    0.00303   -0.01133
C6A   1    0.728488    0.836838    0.540726    11.00000    0.03299    0.04922 =
         0.01174    0.00092   -0.00683   -0.00977
C8A   1    0.792517    0.903086    0.560210    11.00000    0.03207    0.05434 =
         0.01333    0.00972   -0.00135   -0.01521
AFIX  43
H8A   2    0.809036    0.951595    0.536832    11.00000   -1.20000
AFIX   0

C13   1    0.461020    0.840376    0.260963    11.00000    0.02915    0.03461 =
         0.00712   -0.00275    0.00005   -0.01255
AFIX 137
H13A  2    0.467093    0.853891    0.223403    11.00000   -1.50000
H13B  2    0.520688    0.828822    0.280949    11.00000   -1.50000
H13C  2    0.432995    0.895429    0.276493    11.00000   -1.50000
AFIX   0

C9A   1    0.834327    0.901535    0.613449    11.00000    0.03172    0.03084 =
         0.01647   -0.00026    0.00055   -0.00675
C24   1    0.189086    0.680764    0.371599    11.00000    0.01584    0.03962 =
         0.02032   -0.00138    0.00477    0.00474
AFIX 137
H24A  2    0.171527    0.668939    0.333284    11.00000   -1.50000
H24B  2    0.214285    0.745524    0.376717    11.00000   -1.50000
H24C  2    0.136111    0.675064    0.390464    11.00000   -1.50000
AFIX   0

C3A   1    0.714086    0.684391    0.664666    11.00000    0.03759    0.02292 =
         0.01727    0.00158   -0.00092   -0.00825
AFIX 137
H3AA  2    0.761784    0.635961    0.670655    11.00000   -1.50000
H3AB  2    0.658439    0.654225    0.647728    11.00000   -1.50000
H3AC  2    0.703891    0.712432    0.699061    11.00000   -1.50000
AFIX   0

C18   1    0.481167    0.503908    0.360691    11.00000    0.02066    0.03410 =
         0.02013    0.00664    0.00082    0.00341
AFIX 137
H18A  2    0.519065    0.561169    0.360281    11.00000   -1.50000
H18B  2    0.460525    0.483868    0.323813    11.00000   -1.50000
H18C  2    0.516091    0.451948    0.379659    11.00000   -1.50000
AFIX   0

C19A  1    0.965238    0.885441    0.946679    11.00000    0.04379    0.02336 =
         0.01475   -0.00989   -0.00303   -0.00314
AFIX  43
H19A  2    0.989855    0.939268    0.966645    11.00000   -1.20000
AFIX   0

C6    1    0.413581    0.756335    0.064197    11.00000    0.01989    0.04355 =
         0.00940    0.00062   -0.00122    0.00484
C13A  1    0.965248    0.717697    0.678915    11.00000    0.03434    0.04319 =
         0.01133   -0.00911    0.00421    0.01045
AFIX 137
H13D  2    0.936707    0.728536    0.642112    11.00000   -1.50000
H13E  2    0.963903    0.649027    0.687211    11.00000   -1.50000
H13F  2    1.027846    0.739822    0.682538    11.00000   -1.50000
AFIX   0

C3    1    0.240794    0.826772    0.155725    11.00000    0.02771    0.03986 =
         0.02337    0.00863    0.01210    0.01370
AFIX 137
H3A   2    0.258106    0.886657    0.174757    11.00000   -1.50000
H3B   2    0.215713    0.782185    0.179992    11.00000   -1.50000
H3C   2    0.195454    0.840409    0.124938    11.00000   -1.50000
AFIX   0

C20A  1    0.943006    0.804990    0.974254    11.00000    0.05548    0.02906 =
         0.01235   -0.00106    0.00000   -0.00712
C22A  1    0.906619    0.727815    0.944678    11.00000    0.05050    0.02416 =
         0.01248    0.00324    0.00093   -0.00721
AFIX  43
H22A  2    0.890490    0.672019    0.962915    11.00000   -1.20000
AFIX   0

C7    1    0.427368    0.768469    0.006477    11.00000    0.05002    0.07740 =
         0.01326    0.00774    0.00155   -0.00827
AFIX 137
H7A   2    0.424983    0.836834   -0.002766    11.00000   -1.50000
H7B   2    0.379883    0.734143   -0.016449    11.00000   -1.50000
H7C   2    0.486221    0.742337    0.001030    11.00000   -1.50000
AFIX   0

C10A  1    0.906457    0.973918    0.632250    11.00000    0.04542    0.05682 =
         0.01608    0.00036    0.00537   -0.02347
AFIX 137
H10D  2    0.890610    1.007335    0.663969    11.00000   -1.50000
H10E  2    0.911444    1.020575    0.603657    11.00000   -1.50000
H10F  2    0.964183    0.940875    0.641342    11.00000   -1.50000
AFIX   0

C21   1    0.304891    0.446060    0.516326    11.00000    0.07785    0.04001 =
         0.01357    0.00471    0.00342   -0.01513
AFIX 137
H21A  2    0.306614    0.492938    0.545465    11.00000   -1.50000
H21B  2    0.354171    0.399959    0.524548    11.00000   -1.50000
H21C  2    0.247197    0.411949    0.512493    11.00000   -1.50000
AFIX   0

C7A   1    0.686093    0.841944    0.482899    11.00000    0.05002    0.07740 =
         0.01326    0.00774    0.00155   -0.00827
AFIX 137
H7AA  2    0.701916    0.784260    0.463904    11.00000   -1.50000
H7AB  2    0.708383    0.898888    0.465945    11.00000   -1.50000
H7AC  2    0.620499    0.845994    0.481366    11.00000   -1.50000
AFIX   0
C21A  1    0.956625    0.802437    1.034866    11.00000    0.07785    0.04001 =
         0.01357    0.00471    0.00342   -0.01513
AFIX 137
H21D  2    1.016318    0.827977    1.048196    11.00000   -1.50000
H21E  2    0.952044    0.736054    1.047099    11.00000   -1.50000
H21F  2    0.910334    0.841626    1.048556    11.00000   -1.50000
AFIX   0

PART 1
CL1   3    0.191277    0.822972    0.486124    21.00000    0.08445    0.07458 =
         0.05116   -0.01582   -0.03675    0.03827
CL2   3    0.086455    0.946740    0.544161    21.00000    0.07732    0.06485 =
         0.07162   -0.02572    0.03462   -0.01687
PART 0
C1    1    0.187637    0.883258    0.549161    11.00000    0.09046    0.07328 =
         0.05322   -0.02194    0.00297    0.00614
PART 1
AFIX  23
H1AA  2    0.190654    0.835883    0.578651    21.00000   -1.20000
H1AB  2    0.239268    0.927770    0.556620    21.00000   -1.20000
AFIX  23
PART 0
PART 2
H1BC  2    0.204957    0.950794    0.543789   -21.00000   -1.20000
H1BD  2    0.241033    0.848860    0.567165   -21.00000   -1.20000
AFIX   0
CL2A  3    0.097316    0.879119    0.590986   -21.00000    0.07732    0.06485 =
         0.07162   -0.02572    0.03462   -0.01687
CL1A  3    0.151774    0.829557    0.486756   -21.00000    0.08445    0.07458 =
         0.05116   -0.01582   -0.03675    0.03827

PART 0
PART -1
CL3   3    0.397893    0.991681    0.436792    10.25000    0.06911    0.07487 =
         0.06453   -0.01246    0.00787    0.02091
CL4   3    0.550902    1.013484    0.521058    10.25000    0.06911    0.07487 =
         0.06453   -0.01246    0.00787    0.02091
C2    1    0.509301    0.978694    0.458107    10.25000    0.06911    0.07487 =
         0.06453   -0.01246    0.00787    0.02091
AFIX  23
H2A   2    0.542499    1.014505    0.432943    10.25000   -1.20000
H2B   2    0.524255    0.909961    0.454599    10.25000   -1.20000
AFIX   0
HKLF 4


REM  19120_0m_a.res in P2(1)/c
REM R1 =  0.0942 for    7264 Fo > 4sig(Fo)  and  0.1601 for all   12914 data
REM    648 parameters refined using    630 restraints

END

WGHT      0.0764      0.0000

REM Instructions for potential hydrogen bonds
HTAB C15 O3A_$1
HTAB C15 Cl3^a

REM Highest difference peak  0.998,  deepest hole -0.994,  1-sigma level  0.131
Q1    1   0.2908  0.5223  0.2435  11.00000  0.05    1.00
Q2    1   0.7996  0.8206  0.7590  11.00000  0.05    0.91
Q3    1   0.2594  0.6791  0.2472  11.00000  0.05    0.87
Q4    1   0.7523  0.9835  0.7752  11.00000  0.05    0.65
Q5    1   0.8177  0.9681  0.7565  11.00000  0.05    0.65
Q6    1   0.0896  0.8682  0.6101  11.00000  0.05    0.59
Q7    1   0.1360  0.8517  0.5024  11.00000  0.05    0.56
Q8    1   0.5597  0.6834  0.5702  11.00000  0.05    0.55
Q9    1   0.8202  0.9664  0.7238  11.00000  0.05    0.55
Q10   1   0.0750  0.8945  0.6013  11.00000  0.05    0.55
Q11   1   0.7042  0.8736  0.7685  11.00000  0.05    0.54
Q12   1   0.3821  0.6148  0.2373  11.00000  0.05    0.51
Q13   1   0.3226  0.6654  0.2031  11.00000  0.05    0.50
Q14   1   0.2760  0.5270  0.3912  11.00000  0.05    0.48
Q15   1   0.6678  1.0592  0.5056  11.00000  0.05    0.47
Q16   1   0.3331  0.7917  0.2407  11.00000  0.05    0.47
Q17   1   0.8335  0.7430  0.7044  11.00000  0.05    0.46
Q18   1   0.7132  0.9383  0.7703  11.00000  0.05    0.44
Q19   1   0.7679  0.9598  0.4798  11.00000  0.05    0.44
Q20   1   0.9110  0.8197  1.0412  11.00000  0.05    0.44
;
_shelx_res_checksum              48503
_shelx_hkl_file                  
;
   0   0  -3   3.532  29.456   3-0.83439 0.82336 0.54727-0.54727-0.04275-0.04275  2 219.18 256.97  165.42 219.41 256.87  165.74
   0   0   3  22.850  29.807   1 0.06517-0.05403-0.99727 0.99727 0.04277 0.04277  2 223.95 267.46   15.45 224.18 267.37   15.63
   0   0   3 -18.983  21.538   3-0.82069 0.83172 0.55136-0.55136 0.04275 0.04275  2 252.98 255.06  156.00 252.70 255.15  155.92
   0   0   4 23489.1   502.8   3-0.81782 0.83253 0.55164-0.55164 0.05700 0.05700  0 258.59 254.88  154.34 258.57 254.85  154.28
   0   0  -5  29.374  67.854   3-0.83760 0.81921 0.54502-0.54502-0.07124-0.07124  0 208.64 257.23  168.74 208.76 257.43  169.02
   0   0   5 -13.096  50.813   1 0.04001-0.02144-0.99697 0.99697 0.07129 0.07129  0 216.18 274.96   20.55 216.59 274.88   20.30
   0   0   5  64.221  81.457   3-0.81478 0.83316 0.55182-0.55182 0.07124 0.07124  0 264.60 254.64  152.85 264.55 254.54  152.65
   0   0  -6  3428.0   251.5   3-0.83895 0.81689 0.54373-0.54373-0.08549-0.08549  0 203.56 257.66  170.49 203.46 257.70  170.66
   0   0   6  2637.0   185.5   1 0.02737-0.00509-0.99620 0.99620 0.08555 0.08555  0 212.81 278.71   22.67 212.81 278.65   22.64
   0   0   6  3431.6   251.6   3-0.81157 0.83363 0.55187-0.55187 0.08549 0.08549  0 270.68 254.18  150.96 270.68 254.23  151.01
   0   0  -7 148.458  90.916   3-0.84013 0.81439 0.54231-0.54231-0.09974-0.09974  0 198.31 257.70  172.34 198.18 257.98  172.30
   0   0   7  85.871  69.729   1 0.01467 0.01132-0.99501 0.99501 0.09980 0.09980  0 209.14 282.25   24.88 209.04 282.45   24.99
   0   0   7 130.047  92.896   3-0.80822 0.83395 0.55179-0.55179 0.09986 0.09986  0 276.71 253.82  149.35 276.97 253.89  149.32
   0   0  -8 29276.8   804.2   3-0.84114 0.81172 0.54079-0.54079-0.11399-0.11399  0 192.94 258.25  173.88 192.90 258.26  173.94
   0   0   8 23959.3   608.5   1 0.00193 0.02779-0.99339 0.99339 0.11406 0.11406  0 205.26 286.26   27.36 205.28 286.27   27.35
   0   0   8 30787.0   816.9   3-0.80467 0.83407 0.55161-0.55161 0.11412 0.11412  0 283.42 253.60  147.69 283.43 253.55  147.67
   0   0  -9 -25.151  66.512   3-0.84198 0.80889 0.53914-0.53914-0.12824-0.12824  0 187.78 258.89  175.78 187.60 258.54  175.59
   0   0   9 127.117  86.297   1-0.01087 0.04430-0.99134 0.99134 0.12832 0.12832  0 201.69 289.92   29.84 201.51 290.14   29.71
   0   0   9  51.848  78.966   3-0.80094 0.83402 0.55134-0.55134 0.12839 0.12839  0 290.06 253.16  145.94 290.09 253.21  146.02
   0   0 -10 40521.1  1060.2   3-0.84264 0.80587 0.53740-0.53740-0.14249-0.14249  0 182.34 258.80  177.26 182.29 258.83  177.24
   0   0  10 36063.9   836.0   1-0.02370 0.06084-0.98886 0.98886 0.14258 0.14258  0 197.73 294.04   32.06 197.74 294.06   32.08
   0   0  10 41259.3  1060.3   3-0.79703 0.83379 0.55094-0.55094 0.14265 0.14265  0 296.96 252.91  144.49 296.96 252.84  144.37
   0   0 -11  70.360 110.649   3-0.84313 0.80268 0.53553-0.53553-0.15674-0.15674  0 177.08 259.11  179.29 176.95 259.12  178.90
   0   0  11  70.856  93.949   1-0.03661 0.07746-0.98595 0.98595 0.15684 0.15684  0 194.02 298.21   34.81 193.96 298.04   34.47
   0   0  11  62.403  85.749   3-0.79295 0.83338 0.55043-0.55043 0.15692 0.15692  0 303.71 252.42  142.49 304.08 252.47  142.71
   0   0 -12 887.622 258.965   3-0.84345 0.79932 0.53354-0.53354-0.17099-0.17099  0 171.69 259.49  180.54 171.57 259.41  180.55
   0   0  12 706.885 189.915   1-0.04954 0.09411-0.98259 0.98259 0.17109 0.17109  0 190.27 302.21   37.08 190.16 302.09   36.86
   0   0  12 875.329 246.287   3-0.78870 0.83280 0.54980-0.54980 0.17118 0.17118  0 311.42 252.18  141.03 311.46 252.08  141.05
   0   0 -13 136.602 134.441   3-0.84359 0.79579 0.53143-0.53143-0.18524-0.18524  0 166.26 260.10  182.11 166.14 259.71  182.22
   0   0  13  57.270  90.640   1-0.06250 0.11078-0.97878 0.97878 0.18535 0.18535  0 186.37 306.34   39.23 186.34 306.24   39.27
   0   0  13  93.158 101.866   3-0.78427 0.83205 0.54905-0.54905 0.18545 0.18545  0 318.95 251.87  139.44 319.14 251.66  139.39
   0   0 -14  1844.4   448.3   3-0.84356 0.79208 0.52920-0.52920-0.19949-0.19949  2 160.66 259.90  183.85 160.65 260.02  183.88
   0   0  14  1507.3   304.7   1-0.07553 0.12753-0.97451 0.97451 0.19961 0.19961  0 182.61 310.45   41.48 182.49 310.48   41.69
   0   0  14  1535.0   362.8   3-0.77966 0.83112 0.54819-0.54819 0.19971 0.19971  0 326.96 251.21  137.67 327.16 251.23  137.72
   0   0 -15 -22.385  90.703   3-0.84334 0.78819 0.52686-0.52686-0.21373-0.21373  0 155.04 260.17  185.09 155.08 260.33  185.55
   0   0  15  30.851  74.775   1-0.08861 0.14432-0.96978 0.96978 0.21387 0.21387  0 178.61 314.70   44.06 178.61 314.83   44.13
   0   0  15  74.385 101.502   3-0.77489 0.83002 0.54719-0.54719 0.21398 0.21398  0 335.60 250.81  135.95 335.54 250.78  136.04
   0   0 -16  2113.4   438.2   3-0.84295 0.78411 0.52439-0.52439-0.22798-0.22798  0 149.40 260.52  187.01 149.43 260.65  187.23
   0   0  16  2248.2   384.3   1-0.10173 0.16115-0.96456 0.96456 0.22812 0.22812  0 174.83 319.34   46.69 174.69 319.32   46.58
   0   0  16  2995.9   521.1   3-0.76991 0.82872 0.54609-0.54609 0.22824 0.22824  0 344.24 250.26  134.68 344.35 250.30  134.36
   0   0 -17 -26.176  88.339   3-0.84236 0.77985 0.52181-0.52181-0.24223-0.24223  0 143.57 260.96  189.63 143.68 260.98  188.91
   0   0  17 128.996 133.422   1-0.11489 0.17803-0.95887 0.95887 0.24238 0.24238  0 170.90 323.85   48.70 170.73 323.95   49.05
   0   0  17  96.453 112.373   3-0.76476 0.82724 0.54487-0.54487 0.24251 0.24251  2 353.77 249.64  132.07 353.61 249.79  132.68
   0   0 -18 -13.949 112.640   3-0.84160 0.77541 0.51910-0.51910-0.25648-0.25648  0 138.15 261.43  190.64 137.82 261.32  190.60
   0   0  18 -17.492  86.911   1-0.12816 0.19503-0.95264 0.95264 0.25674 0.25674  0 166.83 328.72   51.78 166.72 328.76   51.56
   0   0  18 113.083 114.538   3-0.75942 0.82558 0.54352-0.54352 0.25678 0.25678  0 363.31 249.07  130.61 363.40 249.25  130.99
   0   0 -19  -2.906  99.329   3-0.84065 0.77079 0.51627-0.51627-0.27073-0.27073  0 131.88 261.50  192.31 131.83 261.67  192.30
   0   0  19  58.803  98.628   1-0.14146 0.21204-0.94593 0.94593 0.27100 0.27100  0 162.56 333.80   53.96 162.66 333.74   54.07
   0   0  19 -75.339  65.077   3-0.75389 0.82373 0.54205-0.54205 0.27104 0.27104  0 374.34 248.10  128.84 373.78 248.67  129.29
   0   0 -20  27.636 159.183   3-0.83951 0.76597 0.51330-0.51330-0.28498-0.28498  0 125.51 262.04  194.23 125.69 262.03  194.00
   0   0  20 -53.390 107.290   1-0.15486 0.22916-0.93868 0.93868 0.28527 0.28527  2 158.56 339.29   57.20 158.53 338.94   56.61
   0   0 -21 -84.114  86.778   3-0.83819 0.76097 0.51021-0.51021-0.29923-0.29923  0 119.47 262.52  195.02 119.39 262.41  195.71
   0   0  21-112.256 108.760   1-0.16827 0.24628-0.93090 0.93090 0.29953 0.29953  0 154.48 343.79   57.95 154.32 344.36   59.18
   0   0  21   2.246  72.436   2 0.18142-0.10365 0.94327-0.94327 0.29928 0.29928  0 322.61 373.07  151.60 323.09 373.41  151.73
   0   0 -22 263.640 209.528   3-0.83666 0.75577 0.50699-0.50699-0.31348-0.31348  0 112.96 262.93  197.29 112.91 262.81  197.43
   0   0  22 575.419 267.445   1-0.18174 0.26347-0.92257 0.92257 0.31379 0.31379  0 150.26 349.97   61.98 150.04 350.05   61.77
   0   0  22 418.214 186.754   2 0.16257-0.08143 0.94154-0.94154 0.31364 0.31364  0 328.27 382.50  148.85 328.56 382.39  148.79
   0   0 -23 -48.891 136.036   3-0.83494 0.75037 0.50364-0.50364-0.32773-0.32773  0 106.59 263.61  198.92 106.22 263.22  199.15
   0   0  23  86.606 150.424   1-0.19526 0.28070-0.91366 0.91366 0.32806 0.32806  0 145.95 355.75   64.10 145.66 356.03   64.39
   0   0  23  19.359  72.092   2 0.14329-0.05845 0.93922-0.93922 0.32790 0.32790  0 334.12 392.40  145.03 334.10 391.97  145.84
   0   0 -24 370.375 276.635   3-0.83340 0.74477 0.49998-0.49998-0.34163-0.34163  0  99.57 263.73  201.04  99.38 263.62  200.85
   0   0  24 554.412 272.901   1-0.20888 0.29803-0.90414 0.90414 0.34232 0.34232  0 141.39 362.11   66.73 141.19 362.35   67.05
   0   0  24 808.426 264.348   2 0.12361-0.03508 0.93623-0.93623 0.34216 0.34216  0 340.07 402.41  143.13 339.84 402.26  142.85
   0   0 -25 -12.434 125.651   3-0.83130 0.73898 0.49636-0.49636-0.35587-0.35587  2  92.24 264.33  202.48  92.21 264.07  202.59
   0   0  25 -54.465 133.655   1-0.22257 0.31544-0.89400 0.89400 0.35658 0.35658  0 136.87 369.96   70.84 136.60 369.05   69.74
   0   0  25  11.419  74.452   2 0.10352-0.01130 0.93253-0.93253 0.35641 0.35641  0 345.10 412.86  139.74 345.81 413.36  139.80
   0   0 -26 350.482 234.013   3-0.82899 0.73297 0.49260-0.49260-0.37010-0.37010  0  84.78 264.94  204.08  84.76 264.55  204.35
   0   0  26 546.540 265.942   1-0.23631 0.33290-0.88322 0.88322 0.37085 0.37085  0 131.82 376.38   72.74 131.88 376.16   72.47
   0   0 -27 193.847 179.645   3-0.82647 0.72676 0.48871-0.48871-0.38434-0.38434  0  77.03 265.20  206.01  76.99 265.05  206.11
   0   0  27 159.037 167.756   1-0.25011 0.35041-0.87177 0.87177 0.38511 0.38511  0 126.83 383.91   75.68 127.02 383.77   75.23
   0   0  27 229.856 184.885   2 0.06189 0.03770 0.92287-0.92287 0.38493 0.38493  0 357.48 437.99  133.34 358.41 438.40  133.52
   0   0 -28 208.541 165.606   3-0.82373 0.72033 0.48468-0.48468-0.39857-0.39857  0  68.92 265.19  207.60  68.86 265.59  207.89
   0   0  28 180.495 175.953   1-0.26398 0.36800-0.85961 0.85961 0.39937 0.39937  0 121.88 391.82   77.76 122.01 391.90   78.04
   0   0  28 132.634 173.233   2 0.04033 0.06295 0.91680-0.91680 0.39918 0.39918  0 364.33 453.37  129.24 365.08 452.64  130.28
   0   0 -29  50.492 164.494   3-0.82078 0.71368 0.48050-0.48050-0.41281-0.41281  0  60.04 265.66  210.63  60.32 266.16  209.68
   0   0  29 142.894 152.216   1-0.27797 0.38570-0.84670 0.84670 0.41364 0.41364  0 117.04 400.31   80.57 116.81 400.67   80.91
   0   0  29 244.829 194.272   2 0.01824 0.08873 0.90984-0.90984 0.41344 0.41344  0 371.72 468.68  126.03 372.03 468.26  126.96
   0   0 -30 352.719 268.382   3-0.81760 0.70681 0.47617-0.47617-0.42704-0.42704  0  51.34 266.47  211.70  51.33 266.77  211.48
   0   0  30 870.770 355.975   1-0.29206 0.40350-0.83299 0.83299 0.42790 0.42790  0 112.03 410.45   83.79 111.43 410.17   83.83
   0   0 -31 255.760 234.318   3-0.81420 0.69972 0.47168-0.47168-0.44128-0.44128  0  41.35 268.02  213.45  41.83 267.43  213.29
   0   0  31 177.854 169.555   1-0.30621 0.42137-0.81845 0.81845 0.44216 0.44216  0 106.12 420.64   86.94 105.82 420.50   86.81
   0   0  32  1139.2   404.2   1-0.32044 0.43931-0.80305 0.80305 0.45643 0.45643  0 100.33 431.85   90.09  99.95 431.79   89.84
   0   0 -33 187.195 236.726   3-0.80668 0.68482 0.46225-0.46225-0.46974-0.46974  0  21.51 268.73  216.67  20.96 268.89  216.97
   0   0  33 106.365 145.565   1-0.33478 0.45737-0.78668 0.78668 0.47069 0.47069  2  93.30 444.17   92.74  93.80 444.23   92.96
   0  -1  -3 516.916  91.155   1-0.29956 0.28842-0.82537 0.77420 0.43548-0.52106  0 250.82 243.54   85.09 250.81 243.55   85.40
   0  -1  -3 395.210  88.568   3-0.83148 0.82040 0.49667-0.54770-0.35466 0.26925  0 218.11 248.92  202.13 218.19 248.93  202.45
   0  -1   3 350.196  65.260   2-0.19826 0.20927 0.80086-0.85184 0.53487-0.44927  0 246.54 272.04   94.53 246.60 271.98   94.10
   0  -1   3 448.994  91.949   3-0.70893 0.71996 0.52777-0.57879 0.37261-0.28702  0 253.20 247.16  117.22 253.21 246.90  116.97
   0   1  -3 457.646  74.634   2-0.06514 0.05407 0.87678-0.82586 0.46402-0.54956  2 225.13 240.45  114.73 225.09 240.43  114.45
   0   1  -3 450.267  92.484   3-0.75607 0.74505 0.54264-0.49162 0.26547-0.35106  0 218.94 264.78  130.24 218.94 264.80  129.95
   0   1   3 382.605  80.237   1-0.36819 0.37931-0.74537 0.79640 0.50310-0.41764  0 221.11 267.96  100.47 221.19 268.05  100.41
   0   1   3 637.380 115.426   3-0.84184 0.85288 0.51990-0.46888-0.25232 0.33782  0 254.08 263.50  190.03 254.07 263.42  190.11
   0  -1  -4  3664.4   183.8   1-0.20494 0.19009-0.90694 0.85576 0.33823-0.45233  0 254.06 239.53   66.31 254.07 239.53   66.28
   0  -1  -4  4176.8   225.9   3-0.83840 0.82370 0.51070-0.56173-0.29702 0.18303  0 213.02 249.24  195.44 213.02 249.25  195.44
   0  -1   4  3875.3   165.8   2-0.05982 0.07458 0.87922-0.93014 0.46094-0.34689  0 249.14 276.37  115.48 249.14 276.34  115.25
   0  -1   4  4349.3   225.0   3-0.73837 0.75307 0.53751-0.58853 0.30878-0.19466  0 258.89 246.57  124.82 258.85 246.52  124.76
   0   1  -4  3867.2   195.6   2 0.11420-0.12896 0.93458-0.88366 0.34887-0.46292  2 222.71 236.32  141.66 222.69 236.31  141.41
   0   1  -4  4368.8   226.9   3-0.78686 0.77216 0.54950-0.49847 0.17720-0.29133  0 213.78 265.03  140.14 213.80 265.05  140.35
   0   1   4  3409.4   179.1   1-0.30175 0.31661-0.82311 0.87428 0.43769-0.32358  0 218.17 271.86   85.87 218.19 271.81   85.86
   0   1   4  4418.2   231.3   3-0.84344 0.85815 0.53362-0.48259-0.17044 0.28444  0 259.76 263.20  180.49 259.74 263.19  180.49
   0  -1  -5  6953.6   274.5   1-0.13181 0.11324-0.95085 0.89967 0.26066-0.40329  0 257.61 235.44   52.26 257.66 235.43   52.24
   0  -1  -5  6748.9   317.6   3-0.84101 0.82263 0.51730-0.56832-0.26563 0.12314  0 207.90 249.55  191.66 207.83 249.55  191.69
   0  -1   5  6819.4   239.2   2 0.02895-0.01050 0.91330-0.96422 0.40659-0.26402  0 252.12 280.82  128.92 252.13 280.79  128.57
   0  -1   5  7152.2   319.9   3-0.75264 0.77102 0.54171-0.59273 0.27420-0.13155  0 264.72 246.12  129.02 264.70 246.12  128.91
   0   1  -5  8019.7   339.8   3-0.80398 0.78560 0.55157-0.50055 0.11683-0.25948  0 208.62 265.32  147.35 208.61 265.31  147.36
   0   1   5  6177.6   261.0   1-0.25621 0.27479-0.86650 0.91768 0.39139-0.24876  0 214.87 275.56   76.45 214.94 275.58   76.47
   0   1   5  7373.5   330.5   3-0.84110 0.85948 0.54086-0.48984-0.11330 0.25579  0 265.62 263.02  173.90 265.61 262.97  173.86
   0  -1  -6 -37.586  43.390   1-0.07426 0.05198-0.97494 0.92380 0.19823-0.36932  0 261.48 231.24   40.92 261.47 231.24   41.45
   0  -1  -6 -24.663  63.031   3-0.84205 0.81999 0.52064-0.57166-0.24848 0.07749  0 202.59 249.92  189.29 202.62 249.84  189.65
   0  -1   6 -43.814  44.777   2 0.08468-0.06255 0.92849-0.97941 0.36948-0.19840  0 255.39 285.34  136.68 255.38 285.32  136.95
   0  -1   6 -16.108  60.231   3-0.76000 0.78205 0.54367-0.59469 0.25524-0.08406  0 270.81 245.87  131.26 270.74 245.70  131.17
   0   1  -6   1.361  67.159   3-0.81471 0.79264 0.55182-0.50079 0.07157-0.24255  0 203.57 265.20  152.11 203.42 265.57  152.61
   0   1   6  13.118  48.208   1-0.22568 0.24797-0.89161 0.94279 0.35982-0.18866  0 211.64 279.42   70.17 211.54 279.36   70.35
   0   1   6  -0.624  63.420   3-0.83743 0.85949 0.54516-0.49414-0.06958 0.24057  0 271.52 262.92  169.00 271.66 262.75  168.82
   0  -1  -7  3676.7   234.3   1-0.02753 0.00153-0.98805 0.93691 0.14679-0.34640  0 265.41 226.95   32.66 265.45 226.95   32.79
   0  -1  -7  4352.5   302.0   3-0.84247 0.81673 0.52225-0.57328-0.23985 0.04037  0 197.47 250.12  188.60 197.39 250.13  188.63
   0  -1   7  3740.0   211.7   2 0.11967-0.09385 0.93555-0.98648 0.34498-0.14539  0 258.76 289.99  142.64 258.80 289.97  142.24
   0  -1   7  4117.1   289.5   3-0.76365 0.78938 0.54460-0.59562 0.24550-0.04579  0 276.92 245.31  132.35 276.96 245.27  132.32
   0   1  -7  4063.4   290.6   3-0.82224 0.79650 0.55115-0.50012 0.03471-0.23419  0 198.25 265.81  157.02 198.20 265.84  156.85
   0   1   7  3177.8   219.2   1-0.20544 0.23144-0.90659 0.95777 0.33874-0.13906  0 208.04 283.13   66.36 208.05 283.17   66.38
   0   1   7  4129.0   293.6   3-0.83325 0.85899 0.54788-0.49686-0.03387 0.23336  0 277.96 262.55  164.72 277.90 262.53  164.72
   0  -1  -8  28.425  61.137   1 0.01165-0.04136-0.99466 0.94352 0.10319-0.33131  0 269.49 222.37   25.15 269.58 222.53   25.55
   0  -1  -8 120.668  92.821   3-0.84261 0.81319 0.52283-0.57385-0.23672 0.00873  0 192.26 250.28  189.00 192.15 250.41  188.26
   0  -1   8  64.445  58.579   2 0.14131-0.11180 0.93895-0.98987 0.32934-0.10124  0 262.48 294.91  145.24 262.34 294.74  145.54
   0  -1   8  85.927  85.889   3-0.76508 0.79448 0.54495-0.59597 0.24164-0.01340  0 283.30 244.74  132.59 283.37 244.81  132.78
   0   1  -8  70.828  85.015   3-0.82775 0.79834 0.54998-0.49895 0.00339-0.23137  0 193.07 265.98  160.51 192.96 266.12  160.44
   0   1   8  -7.964  59.706   1-0.19250 0.22221-0.91552 0.96670 0.32515-0.09693  0 204.44 286.91   63.31 204.49 287.00   63.85
   0   1   8  98.481  81.560   3-0.82883 0.85825 0.54966-0.49863-0.00332 0.23130  0 284.03 262.12  161.04 284.33 262.31  161.21
   0  -1  -9  1315.7   221.4   1 0.04530-0.07873-0.99718 0.94603 0.06529-0.32193  0 273.82 217.99   19.43 273.84 217.99   19.32
   0  -1  -9  1643.3   292.3   3-0.84258 0.80949 0.52272-0.57375-0.23731-0.01917  0 186.93 250.70  188.45 186.89 250.69  188.33
   0  -1   9  1273.3   147.7   2 0.15402-0.12083 0.94058-0.99150 0.32000-0.06339  0 265.95 299.71  147.67 266.00 299.64  147.48
   0  -1   9  1389.3   269.5   3-0.76504 0.79812 0.54494-0.59596 0.24174 0.01504  0 290.18 244.35  132.72 289.99 244.34  132.77
   0   1  -9  1536.9   278.5   3-0.83193 0.79884 0.54850-0.49748-0.02419-0.23229  0 187.59 266.28  163.54 187.70 266.40  163.61
   0   1   9  1238.9   212.8   1-0.18476 0.21819-0.92063 0.97180 0.31698-0.06024  0 200.89 291.01   62.48 200.89 290.88   62.35
   0   1   9  2012.8   330.3   3-0.82426 0.85736 0.55080-0.49977 0.02374 0.23274  0 290.98 262.23  158.09 290.96 262.09  158.11
   0  -1 -10  9618.6   435.6   1 0.07494-0.11208-0.99694 0.94580 0.03163-0.31679  0 278.26 213.30   13.77 278.23 213.30   13.81
   0  -1 -10 10629.4   553.9   3-0.84244 0.80567 0.52212-0.57315-0.24054-0.04443  0 181.64 250.96  188.63 181.60 250.97  188.71
   0  -1  10  9836.1   401.3   2 0.16046-0.12358 0.94131-0.99223 0.31522-0.03009  0 269.71 304.76  148.76 269.75 304.70  148.47
   0  -1  10 10855.3   549.2   3-0.76398 0.80073 0.54468-0.59570 0.24462 0.04068  0 296.86 243.87  132.47 296.83 243.83  132.43
   0   1 -10 11417.7   570.0   3-0.83517 0.79840 0.54680-0.49578-0.04915-0.23583  0 182.42 266.68  166.49 182.41 266.70  166.47
   0   1  10  8955.2   425.9   1-0.18083 0.21798-0.92314 0.97432 0.31283-0.02757  0 197.21 294.78   61.46 197.25 294.81   61.59
   0   1  10 11196.6   560.4   3-0.81959 0.85636 0.55148-0.50046 0.04831 0.23667  0 297.83 261.89  155.39 297.82 261.87  155.28
   0  -1 -11  2244.1   340.7   1 0.10156-0.14242-0.99475 0.94361 0.00118-0.31485  0 282.85 208.47    8.86 282.75 208.44    8.84
   0  -1 -11  1069.9   261.4   3-0.84219 0.80175 0.52116-0.57218-0.24572-0.06775  0 176.30 251.26  189.53 176.28 251.24  189.33
   0  -1  11  1864.7   304.2   1 0.10359-0.06273-0.99451 0.94337-0.00114 0.31481  0 192.22 297.17    8.66 192.15 297.27    8.46
   0  -1  11  1503.1   181.2   2 0.16235-0.12177 0.94151-0.99243 0.31381-0.00017  0 273.61 310.00  148.95 273.59 309.93  148.76
   0  -1  11  2295.7   401.3   3-0.76215 0.80258 0.54422-0.59524 0.24954 0.06429  0 303.87 243.31  132.18 303.91 243.31  131.85
   0   1 -11  1970.6   357.8   3-0.83770 0.79725 0.54494-0.49391-0.07219-0.24129  0 177.13 267.00  169.10 177.09 267.01  169.12
   0   1  11  1900.4   303.5   1-0.17979 0.22066-0.92380 0.97498 0.31173 0.00206  0 193.52 298.75   61.51 193.58 298.80   61.39
   0   1  11  1775.7   344.7   3-0.81482 0.85526 0.55182-0.50079 0.07107 0.24241  0 304.77 261.58  152.82 304.93 261.65  152.67
   0  -1 -12  1224.9   310.3   3-0.84184 0.79772 0.51989-0.57092-0.25237-0.08961  0 170.86 251.61  190.09 170.92 251.51  190.11
   0  -1  12  1466.4   287.6   1 0.07991-0.03534-0.99668 0.94554 0.02596 0.31623  0 188.38 301.42   12.82 188.42 301.32   12.88
   0  -1  12 907.065 183.526   2 0.16081-0.11654 0.94135-0.99227 0.31496 0.02719  0 277.46 315.15  149.15 277.51 315.34  148.52
   0  -1  12  1148.5   274.2   3-0.75972 0.80382 0.54360-0.59462 0.25600 0.08637  0 311.25 242.70  131.13 311.27 242.75  131.08
   0   1 -12  1036.8   271.4   3-0.83966 0.79553 0.54292-0.49189-0.09379-0.24819  0 171.86 267.47  171.61 171.73 267.32  171.61
   0   1  12  1246.0   265.7   1-0.18097 0.22555-0.92306 0.97423 0.31298 0.02934  0 189.82 302.72   61.52 189.87 302.87   61.62
   0   1  12  1375.7   310.8   3-0.80994 0.85406 0.55186-0.50083 0.09245 0.24952  0 312.42 261.32  149.93 312.31 261.42  150.20
   0  -1 -13  1514.8   363.9   3-0.84138 0.79357 0.51838-0.56941-0.26015-0.11033  0 165.42 251.85  191.15 165.50 251.78  191.04
   0  -1  13  1254.0   275.6   1 0.05767-0.00939-0.99736 0.94622 0.05128 0.31942  0 184.70 305.49   17.35 184.67 305.46   17.02
   0  -1  13 791.200 189.704   2 0.15661-0.10866 0.94088-0.99181 0.31809 0.05258  0 281.50 321.03  148.06 281.53 320.97  147.88
   0  -1  13 858.733 248.633   3-0.75679 0.80457 0.54283-0.59385 0.26363 0.10727  0 318.61 241.79  129.99 318.93 242.15  130.17
   0   1 -13  1471.2   339.0   3-0.84116 0.79336 0.54076-0.48973-0.11427-0.25620  0 166.42 267.68  174.14 166.31 267.65  173.98
   0   1  13 808.690 219.583   1-0.18390 0.23219-0.92118 0.97235 0.31607 0.05477  0 186.42 307.13   61.95 186.13 307.03   62.19
   0   1  13  1624.4   356.4   3-0.80494 0.85272 0.55163-0.50061 0.11307 0.25782  0 319.82 261.16  148.00 320.04 261.17  147.79
   0  -1  14 123.190  97.171   1 0.03655 0.01545-0.99680 0.94566 0.07519 0.32403  0 180.77 309.54   20.89 180.87 309.70   20.94
   0  -1  14 -68.128  47.515   2 0.15028-0.09864 0.94013-0.99105 0.32277 0.07642  2 285.42 326.65  146.49 285.64 326.84  146.91
   0  -1  14  29.236 111.038   3-0.75344 0.80489 0.54192-0.59295 0.27220 0.12723  0 326.69 241.53  129.31 326.93 241.52  129.15
   0   1 -14  67.992 131.749   3-0.84227 0.79079 0.53846-0.48744-0.13388-0.26509  2 160.92 267.84  176.41 160.83 268.00  176.24
   0   1  14  37.382  86.595   1-0.18822 0.24023-0.91836 0.96954 0.32064 0.07873  0 182.26 311.26   62.99 182.35 311.29   63.02
   0   1  14  70.687 105.302   3-0.79981 0.85127 0.55123-0.50021 0.13256 0.26687  0 328.20 260.92  145.67 328.06 260.93  145.54
   0  -1 -15 277.417 185.816   3-0.84008 0.78492 0.51472-0.56575-0.27822-0.14925  0 154.67 252.46  193.52 154.45 252.32  193.19
   0  -1  15 354.843 177.631   1 0.01634 0.03937-0.99519 0.94404 0.09794 0.32980  0 176.90 313.92   24.68 177.04 314.05   24.68
   0  -1  15 250.229 134.044   2 0.14221-0.08689 0.93907-0.98999 0.32868 0.09901  2 289.80 333.12  144.77 289.84 332.96  145.68
   0  -1  15  79.875 113.096   3-0.74972 0.80486 0.54088-0.59190 0.28151 0.14645  0 335.25 240.52  127.84 335.30 240.85  128.04
   0   1 -15 194.548 150.387   3-0.84301 0.78786 0.53606-0.48503-0.15279-0.27468  0 155.50 268.17  178.47 155.27 268.36  178.44
   0   1  15 232.049 151.602   1-0.19369 0.24942-0.91472 0.96589 0.32641 0.10149  0 178.35 315.50   64.21 178.53 315.66   64.09
   0   1  15 284.697 174.004   3-0.79456 0.84969 0.55064-0.49962 0.15137 0.27659  0 336.43 261.02  143.37 336.47 260.69  143.36
   0  -1 -16 422.807 212.694   3-0.83923 0.78040 0.51262-0.56364-0.28820-0.16776  0 148.74 252.22  194.46 148.80 252.58  194.39
   0  -1  16 462.046 204.117   1-0.00315 0.06257-0.99263 0.94149 0.11973 0.33652  0 173.36 318.45   28.39 173.15 318.53   28.28
   0  -1  16 444.469 155.609   2 0.13269-0.07368 0.93769-0.98861 0.33561 0.12060  0 293.92 339.10  144.86 294.14 339.38  144.23
   0  -1  16 528.232 249.825   3-0.74568 0.80448 0.53972-0.59074 0.29142 0.16507  0 343.64 240.07  126.96 344.08 240.14  126.85
   0   1 -16 354.973 215.386   3-0.84345 0.78462 0.53352-0.48250-0.17113-0.28483  0 149.70 268.66  180.93 149.63 268.73  180.57
   0   1  16 358.185 179.035   1-0.20011 0.25954-0.91033 0.96151 0.33315 0.12327  0 174.66 320.04   65.01 174.66 320.17   65.33
   0   1  16 466.501 235.326   3-0.78917 0.84798 0.54988-0.49886 0.16964 0.28685  0 345.41 260.67  140.49 345.29 260.45  141.23
   0  -1 -17  24.987 110.641   3-0.83824 0.77573 0.51034-0.56136-0.29867-0.18579  0 143.48 252.64  195.56 143.05 252.85  195.64
   0  -1  17 166.535 145.598   1-0.02203 0.08517-0.98921 0.93807 0.14072 0.34404  0 169.37 322.98   31.33 169.22 323.16   31.77
   0  -1  17 292.186 141.926   2 0.12193-0.05922 0.93595-0.98687 0.34336 0.14136  0 298.80 346.04  142.14 298.55 346.12  142.59
   0  -1  17 344.774 247.970   3-0.74132 0.80380 0.53843-0.58945 0.30183 0.18319  2 353.37 239.41  125.69 353.33 239.38  125.60
   0   1 -17  79.826 155.907   3-0.84360 0.78109 0.53086-0.47983-0.18901-0.29546  0 143.92 269.26  182.73 143.88 269.12  182.66
   0   1  17 122.583 142.654   1-0.20734 0.27049-0.90525 0.95642 0.34071 0.14425  0 171.02 325.08   67.15 170.76 324.83   66.74
   0   1  17 583.840 245.991   3-0.78364 0.84612 0.54894-0.49792 0.18745 0.29757  2 355.27 260.01  139.16 354.58 260.19  139.15
   0  -1 -18  1482.7   414.0   3-0.83710 0.77092 0.50789-0.55892-0.30954-0.20342  0 137.06 253.04  196.98 137.19 253.13  196.95
   0  -1  18  1454.8   326.6   1-0.04042 0.10727-0.98500 0.93386 0.16105 0.35223  0 165.27 328.10   35.31 165.23 327.95   35.17
   0  -1  18  1424.4   284.8   2 0.11008-0.04369 0.93381-0.98473 0.35179 0.16144  0 302.85 353.24  140.82 303.09 353.21  140.79
   0  -1  18  1447.3   395.2   3-0.73670 0.80285 0.53700-0.58802 0.31266 0.20089  0 362.71 238.58  124.33 363.10 238.55  124.29
   0   1 -18  2022.9   488.8   3-0.84347 0.77729 0.52807-0.47704-0.20649-0.30647  0 138.11 269.32  184.80 138.03 269.53  184.70
   0   1  18  1134.2   304.0   1-0.21521 0.28208-0.89952 0.95069 0.34894 0.16454  0 166.90 329.64   67.85 166.79 329.65   68.29
   0   1  18  1492.7   401.1   3-0.77795 0.84411 0.54785-0.49683 0.20488 0.30867  0 364.37 260.09  137.16 364.40 259.93  137.11
   0  -1 -19 314.454 207.193   3-0.83581 0.76594 0.50530-0.55632-0.32075-0.22071  0 131.34 253.55  198.27 131.20 253.40  198.31
   0  -1  19 189.522 157.315   1-0.05835 0.12892-0.98004 0.92890 0.18080 0.36099  2 161.40 332.84   38.89 161.17 332.92   38.50
   0  -1  19 143.329 133.376   2 0.09725-0.02716 0.93125-0.98217 0.36080 0.18095  0 307.62 360.47  139.28 307.73 360.71  138.85
   0  -1  19 212.535 191.690   3-0.73179 0.80162 0.53546-0.58648 0.32384 0.21824  0 373.04 238.00  123.14 373.47 237.67  122.94
   0   1 -19 217.808 207.744   3-0.84309 0.77322 0.52515-0.47413-0.22365-0.31782  0 131.96 269.92  186.72 132.04 269.96  186.72
   0   1  19 136.516 149.533   1-0.22369 0.29427-0.89314 0.94432 0.35775 0.18426  0 163.00 334.70   70.43 162.76 334.66   69.96
   0   1  19 256.581 194.298   3-0.77211 0.84195 0.54659-0.49557 0.22200 0.32009  0 374.71 259.69  134.81 374.82 259.65  135.10
   0  -1 -20  -0.622 146.368   3-0.83472 0.76086 0.50233-0.55335-0.33199-0.23739  0 125.01 253.77  199.68 125.10 253.64  199.68
   0  -1  20 -94.305 107.142   1-0.07596 0.15024-0.97436 0.92322 0.20007 0.37024  2 156.90 337.85   42.42 157.05 338.10   41.77
   0  -1  20  32.890 103.871   2 0.08350-0.00973 0.92822-0.97914 0.37029 0.19997  0 312.30 368.37  136.67 312.49 368.65  136.77
   0   1 -20  17.178 131.651   3-0.84244 0.76890 0.52213-0.47110-0.24052-0.32944  0 125.94 270.62  188.72 125.91 270.41  188.71
   0   1  20-100.858  89.576   1-0.23265 0.30695-0.88615 0.93733 0.36705 0.20348  2 158.66 340.00   72.53 158.67 339.88   71.74
   0  -1 -21 -18.463 135.140   3-0.83310 0.75555 0.49945-0.55048-0.34373-0.25413  0 118.60 254.07  201.13 118.80 253.92  201.11
   0  -1  21 117.096 153.029   1-0.09325 0.17125-0.96798 0.91684 0.21893 0.37990  0 153.08 343.42   44.79 152.85 343.51   45.00
   0  -1  21 259.094 159.035   2 0.06892 0.00853 0.92469-0.97562 0.38019 0.21858  0 317.35 377.45  134.60 317.39 377.08  134.58
   0   1 -21  56.084 158.731   3-0.84156 0.76434 0.51897-0.46794-0.25716-0.34130  0 119.51 271.26  191.21 119.61 270.89  190.68
   0   1  21 108.569 167.663   1-0.24203 0.32004-0.87855 0.92973 0.37677 0.22229  0 154.36 345.60   74.57 154.50 345.34   73.61
   0  -1 -22 284.189 243.727   3-0.83133 0.75008 0.49640-0.54743-0.35568-0.27065  0 112.28 253.95  202.71 112.32 254.21  202.57
   0  -1  22 471.689 232.725   1-0.11031 0.19202-0.96091 0.90976 0.23742 0.38992  0 148.84 349.16   48.10 148.56 349.19   48.19
   0  -1  22 544.271 202.905   2 0.05357 0.02757 0.92062-0.97154 0.39044 0.23684  0 322.21 386.18  132.03 322.42 386.08  132.27
   0   1 -22 421.204 273.382   3-0.84044 0.75954 0.51568-0.46466-0.27358-0.35337  0 112.95 270.97  192.69 113.13 271.39  192.64
   0   1  22 487.841 228.587   1-0.25180 0.33352-0.87032 0.92150 0.38685 0.24074  0 150.29 351.01   75.40 150.25 351.06   75.57
   0  -1 -23   6.755 126.416   3-0.82937 0.74443 0.49322-0.54424-0.36782-0.28698  0 106.16 254.57  203.90 105.63 254.50  204.07
   0  -1  23 -25.698 114.675   1-0.12721 0.21265-0.95310 0.90193 0.25571 0.40040  0 144.24 354.47   50.36 144.17 355.17   51.37
   0  -1  23 109.309 113.600   2 0.03755 0.04729 0.91596-0.96689 0.40100 0.25480  0 327.63 395.92  129.64 327.61 395.70  129.86
   0   1 -23 181.515 218.094   3-0.83908 0.75451 0.51226-0.46124-0.28983-0.36562  0 106.38 272.01  194.48 106.45 271.93  194.58
   0   1  23 -28.437 138.680   1-0.26191 0.34735-0.86147 0.91265 0.39725 0.25887  0 145.39 356.83   76.83 145.91 357.08   77.62
   0  -1 -24 545.639 320.350   3-0.82723 0.73860 0.48988-0.54090-0.38012-0.30315  2  98.74 255.01  205.64  98.71 254.81  205.59
   0  -1  24 635.826 270.311   1-0.14392 0.23307-0.94464 0.89346 0.27362 0.41102  0 139.75 361.70   54.54 139.68 361.47   54.54
   0  -1  24 602.083 254.118   2 0.02077 0.06775 0.91068-0.96160 0.41182 0.27250  0 332.87 406.30  126.62 332.95 406.03  127.34
   0   1 -24 432.688 300.967   3-0.83749 0.74924 0.50871-0.45769-0.30593-0.37802  0  99.50 272.75  196.12  99.54 272.49  196.52
   0   1  24 709.272 306.133   1-0.27236 0.36152-0.85196 0.90314 0.40792 0.27672  0 141.43 363.81   80.02 141.47 363.43   79.75
   0  -1 -25 142.975 216.179   3-0.82491 0.73259 0.48640-0.53742-0.39256-0.31917  0  91.58 255.27  207.16  91.53 255.12  207.14
   0  -1  25 108.597 166.848   1-0.16052 0.25339-0.93546 0.88429 0.29129 0.42187  0 134.81 367.89   58.00 135.08 368.14   57.69
   0  -1  25 203.662 156.929   2 0.00335 0.08887 0.90471-0.95563 0.42286 0.28997  0 339.10 417.63  124.73 338.46 417.15  124.73
   0   1 -25 124.292 209.440   3-0.83567 0.74374 0.50503-0.45401-0.32188-0.39057  2  92.59 272.84  198.36  92.37 273.09  198.44
   0   1  25 178.049 197.928   1-0.28307 0.37594-0.84181 0.89298 0.41883 0.29434  0 136.98 370.51   82.64 136.91 370.17   81.96
   0  -1 -26  98.031 207.749   3-0.82240 0.72638 0.48277-0.53379-0.40514-0.33507  0  83.99 255.32  209.03  84.06 255.44  208.71
   0  -1  26 324.335 196.723   1-0.17697 0.27356-0.92558 0.87440 0.30875 0.43294  0 130.31 374.89   60.78 130.34 375.24   60.85
   0  -1  26 277.605 205.125   2-0.01480 0.11070 0.89802-0.94894 0.43410 0.30724  0 344.60 428.71  122.84 344.13 429.17  122.01
   0   1 -26   4.271 154.421   3-0.83401 0.73799 0.50102-0.45000-0.33732-0.40288  0  85.35 273.50  199.94  85.00 273.69  200.33
   0   1  26  88.578 140.292   1-0.29408 0.39066-0.83095 0.88213 0.42995 0.31175  0 132.22 377.86   84.37 132.23 377.34   84.25
   0   1  26 270.537 188.121   2 0.17049-0.07421 0.94238-0.89148 0.30756 0.43352  0 361.15 422.95  149.46 361.15 422.28  150.04
   0  -1 -27  15.671 132.409   3-0.81968 0.71997 0.47899-0.53001-0.41782-0.35085  0  75.98 255.13  210.44  76.28 255.77  210.31
   0  -1  27  18.634 101.117   1-0.19332 0.29362-0.91497 0.86379 0.32602 0.44420  0 124.89 383.22   63.98 125.45 382.80   64.01
   0  -1  27 327.727 321.090   2-0.03360 0.13319 0.89053-0.94146 0.44551 0.32434  2 350.72 441.81  119.44 349.98 442.22  119.19
   0   1 -27  83.751 153.386   3-0.83173 0.73202 0.49709-0.44607-0.35303-0.41564  0  77.23 274.10  202.00  77.23 274.37  202.25
   0   1  27 157.787 171.366   1-0.30531 0.40561-0.81941 0.87058 0.44125 0.32896  0 127.45 384.44   85.89 127.40 384.99   86.61
   0   1  27  96.453 142.188   2 0.14800-0.04841 0.93984-0.88892 0.32445 0.44541  0 368.00 435.59  146.61 368.31 435.46  146.56
   0  -1 -28 -34.335 145.256   3-0.81677 0.71337 0.47506-0.52608-0.43061-0.36653  0  68.21 256.34  212.25  68.13 256.12  211.93
   0  -1  28 247.870 183.182   1-0.20964 0.31366-0.90359 0.85241 0.34312 0.45563  0 120.65 391.26   67.41 120.41 390.92   67.20
   0  -1  28 158.375 162.154   2-0.05315 0.15643 0.88219-0.93311 0.45707 0.34129  2 356.25 455.33  117.52 356.02 456.45  116.25
   0   1 -28 127.430 214.295   3-0.82923 0.72583 0.49299-0.44197-0.36865-0.42849  0  69.23 275.19  203.89  69.09 275.10  204.17
   0   1  28  97.205 152.571   1-0.31673 0.42075-0.80713 0.85831 0.45273 0.34602  0 122.20 393.47   88.62 122.42 393.19   89.05
   0   1  28  46.151 102.742   2 0.12511-0.02183 0.93648-0.88556 0.34108 0.45729  2 373.33 450.09  141.85 375.63 449.78  143.07
   0  -1 -29 213.420 233.812   3-0.81365 0.70655 0.47097-0.52200-0.44349-0.38212  0  59.49 256.95  213.48  59.57 256.48  213.58
   0  -1  29  17.846  86.912   1-0.22593 0.33365-0.89142 0.84025 0.36007 0.46720  0 115.08 398.95   69.42 115.18 399.66   70.40
   0  -1  29  82.364 128.806   2-0.07339 0.18036 0.87292-0.92384 0.46876 0.35811  0 361.46 471.42  113.42 362.26 472.06  113.21
   0   1 -29 -85.299  90.038   3-0.82649 0.71940 0.48876-0.43773-0.38418-0.44143  0  60.42 276.04  206.09  60.56 275.88  206.09
   0   1  29 145.555 155.711   1-0.32838 0.43610-0.79409 0.84527 0.46434 0.36293  0 116.59 401.63   90.98 117.27 402.03   91.56
   0  -1 -30 264.417 195.620   3-0.81031 0.69952 0.46674-0.51776-0.45645-0.39763  0  50.96 256.80  214.51  50.56 256.87  215.24
   0  -1  30 329.649 186.106   1-0.24216 0.35360-0.87844 0.82727 0.37690 0.47890  0 109.79 409.40   73.78 109.74 409.14   73.63
   0  -1  30  -4.326 101.796   2-0.09435 0.20501 0.86264-0.91356 0.48056 0.37483  0 369.21 490.39  110.12 368.68 489.23  110.05
   0   1 -30 124.961 150.398   3-0.82352 0.71273 0.48437-0.43335-0.39963-0.45445  0  51.37 276.86  207.63  51.56 276.72  208.02
   0   1  30 134.427 113.158   1-0.34023 0.45167-0.78023 0.83141 0.47609 0.37971  0 111.42 411.76   94.34 111.92 411.60   94.15
   0  -1 -31 894.018 472.974   3-0.80676 0.69228 0.46234-0.51337-0.46948-0.41307  0  40.90 257.20  217.00  41.02 257.27  216.93
   0  -1  31 235.176 174.670   1-0.25837 0.37353-0.86461 0.81344 0.39361 0.49072  0 104.39 418.91   76.01 104.07 419.41   76.90
   0   1 -31 197.391 200.738   3-0.82030 0.70582 0.47984-0.42881-0.41501-0.46754  0  42.52 277.50  209.80  42.05 277.63  209.96
   0   1  31 697.696 343.451   1-0.35227 0.46743-0.76552 0.81670 0.48794 0.39638  0 106.63 422.05   97.11 106.35 422.01   96.83
   0  -1  32 134.554 154.420   1-0.27461 0.39349-0.84986 0.79868 0.41022 0.50264  2  97.81 430.97   80.08  98.15 430.66   80.22
   0   1  32 439.998 235.564   1-0.36422 0.48288-0.75058 0.80161 0.49924 0.41233  0 101.22 433.63   99.84 100.71 433.00   99.51
   0  -1 -33 233.944 224.097   3-0.79897 0.67710 0.45307-0.50410-0.49574-0.44375  0  20.51 258.91  220.25  20.09 258.15  220.38
   0  -1  33 122.735 136.528   1-0.29091 0.41349-0.83413 0.78296 0.42673 0.51464  2  92.35 443.40   83.63  91.93 443.05   83.59
   0   1 -33  63.435 146.610   3-0.81312 0.69125 0.47030-0.41927-0.44559-0.49390  0  20.62 280.39  214.40  21.18 279.70  213.85
   0  -2   0  1896.6   141.5   1-0.61537 0.61537-0.05105-0.05105 0.69985-0.69985  0 256.01 254.60  191.26 256.02 254.61  191.25
   0   2   0  2125.2   148.9   1-0.62092 0.62092 0.05104 0.05104 0.69468-0.69468  0 216.21 257.35  202.96 216.27 257.36  202.96
   0  -2  -2  1353.9   126.0   1-0.53339 0.52597-0.43098 0.32891 0.65221-0.70919  0 257.18 246.71  145.81 257.07 246.68  145.92
   0  -2   2  1466.1   134.1   1-0.60820 0.61562 0.29616-0.39824 0.65098-0.59404  0 258.18 262.54  231.35 258.12 262.53  231.65
   0  -2   2  1590.1   124.4   2-0.62942 0.63678 0.28818-0.39007 0.63438-0.57735  0 253.04 271.18   13.27 253.01 271.17   13.60
   0  -2   2  1465.2   111.3   3-0.38261 0.38993 0.37523-0.47762 0.78870-0.73125  0 251.16 238.89   56.05 251.01 238.98   56.45
   0   2  -2  1756.4   130.7   2-0.55373 0.54637 0.42452-0.32263 0.63889-0.69593  0 218.96 241.43   31.36 219.05 241.42   31.49
   0   2  -2  1538.4   114.4   3-0.51022 0.50291 0.44160-0.33920 0.66705-0.72450  0 220.93 272.59   76.74 220.95 272.50   76.97
   0   2   2  1331.7   125.7   1-0.56979 0.57720-0.31222 0.41432 0.67959-0.62262  0 215.38 264.90  160.73 215.37 264.90  160.63
   0   2   2  1506.9   117.0   3-0.75504 0.76243 0.40628-0.30424-0.60823 0.66516  0 252.27 272.08  236.01 252.28 272.01  235.90
   0  -2  -3  2151.5   162.2   1-0.46719 0.45607-0.58571 0.48363 0.59587-0.68133  0 258.61 242.64  125.09 258.70 242.67  125.21
   0  -2  -3  2775.8   175.4   3-0.76077 0.74969 0.41200-0.51405-0.59593 0.51052  0 215.55 241.04  234.21 215.55 240.98  234.13
   0  -2   3  2634.5   158.8   2-0.53812 0.54916 0.44882-0.55071 0.63801-0.55247  0 253.22 275.49   34.84 253.21 275.47   34.81
   0  -2   3  2939.1   174.7   3-0.53256 0.54353 0.45256-0.55495 0.64162-0.55544  0 255.46 238.49   80.83 255.45 238.55   80.83
   0   2  -3  2598.8   157.5   2-0.41874 0.40773 0.60534-0.50339 0.61742-0.70302  0 218.86 237.30   57.92 218.86 237.29   57.80
   0   2  -3  2995.9   176.9   3-0.64096 0.62993 0.50121-0.39917 0.49393-0.57952  0 216.90 272.72  101.56 216.89 272.73  101.49
   0   2   3  2253.7   167.9   1-0.52510 0.53622-0.45367 0.55575 0.64555-0.56009  0 213.84 268.63  142.93 213.93 268.67  143.02
   0   2   3  3030.3   183.9   3-0.81078 0.82186 0.46732-0.36527-0.45469 0.54010  0 257.00 271.81  214.96 256.96 271.83  215.02
   0  -2  -4  5351.9   257.9   1-0.39616 0.38133-0.70635 0.60428 0.53005-0.64400  0 260.88 238.63  106.96 260.93 238.61  106.95
   0  -2  -4  5575.4   273.2   3-0.79587 0.78110 0.44949-0.55154-0.50545 0.39157  0 210.89 241.31  221.63 210.86 241.31  221.66
   0  -2   4  5277.2   224.3   2-0.43895 0.45363 0.58196-0.68391 0.62241-0.50827  0 254.10 279.84   54.20 254.15 279.84   54.15
   0  -2   4  6269.3   278.3   3-0.61140 0.62603 0.48925-0.59164 0.53905-0.42414  0 260.53 238.10   95.43 260.55 238.09   95.45
   0   2  -4  6005.3   238.6   2-0.26882 0.25413 0.74879-0.64684 0.56623-0.68036  0 218.06 233.15   83.15 217.99 233.15   83.01
   0   2  -4  7036.4   295.6   3-0.71038 0.69567 0.52828-0.42623 0.36968-0.48380  0 212.32 273.00  117.35 212.30 272.97  117.33
   0   2   4  4901.7   251.0   1-0.47888 0.49371-0.56212 0.66419 0.60623-0.49229  0 211.92 272.43  128.38 211.96 272.45  128.52
   0   2   4  6010.3   282.0   3-0.83297 0.84774 0.49921-0.39717-0.34468 0.45856  0 262.22 271.70  201.21 262.19 271.67  201.22
   0  -2  -5 10471.1   373.6   1-0.32697 0.30840-0.79570 0.69334 0.46294-0.60558  0 263.58 234.47   91.29 263.64 234.47   91.26
   0  -2  -5 11165.5   415.2   3-0.81326 0.79480 0.47048-0.57252-0.44503 0.30268  0 205.98 241.64  213.83 205.97 241.63  213.77
   0  -2   5  9409.2   305.6   2-0.34489 0.36325 0.68205-0.78400 0.59513-0.45246  0 255.70 284.30   70.60 255.72 284.29   70.56
   0  -2   5 11675.7   409.9   3-0.65534 0.67371 0.50720-0.60924 0.47064-0.32798  0 266.04 237.61  104.50 266.04 237.60  104.54
   0   2  -5 11405.8   336.8   2-0.12468 0.10624 0.84653-0.74468 0.49706-0.63963  0 216.62 229.00  105.51 216.56 228.97  105.45
   0   2  -5 13399.3   441.7   3-0.75063 0.73225 0.54113-0.43909 0.27927-0.42192  0 207.50 273.23  128.23 207.46 273.22  128.31
   0   2   5  9364.5   356.2   1-0.43653 0.45507-0.64214 0.74421 0.56797-0.42554  0 209.53 276.19  117.00 209.58 276.23  116.98
   0   2   5 12635.9   439.4   3-0.84119 0.85957 0.51780-0.41575-0.26306 0.40555  0 267.78 271.55  191.41 267.77 271.51  191.38
   0  -2  -6 11383.9   407.7   1-0.26301 0.24072-0.86048 0.75813 0.39838-0.56954  0 266.66 230.25   77.89 266.72 230.24   77.85
   0  -2  -6 11509.8   455.7   3-0.82254 0.80039 0.48298-0.58502-0.40442 0.23360  0 201.00 241.94  208.68 200.97 241.93  208.62
   0  -2   6 10394.6   335.9   2-0.26386 0.28589 0.75272-0.85467 0.56419-0.39298  0 257.77 288.88   83.84 257.82 288.84   83.80
   0  -2   6 12379.1   457.6   3-0.68181 0.70386 0.51775-0.61980 0.42464-0.25346  0 271.84 237.11  110.48 271.83 237.09  110.45
   0   2  -6 11914.2   360.1   2 0.00351-0.02564 0.90477-0.80293 0.42276-0.59383  0 214.75 224.80  124.86 214.66 224.76  124.75
   0   2  -6 12957.1   471.6   3-0.77613 0.75407 0.54745-0.44541 0.21034-0.38152  0 202.52 273.47  136.43 202.49 273.48  136.47
   0   2   6  9986.4   384.6   1-0.40036 0.42261-0.70014 0.80221 0.53405-0.36314  0 206.85 280.01  107.97 206.91 280.03  107.96
   0   2   6 13970.3   497.4   3-0.84355 0.86562 0.52914-0.42709-0.19986 0.37085  0 273.63 271.41  183.95 273.62 271.38  183.93
   0  -2  -7  8350.4   367.9   1-0.20534 0.17934-0.90666 0.80430 0.33865-0.53833  0 270.11 225.91   66.40 270.11 225.92   66.36
   0  -2  -7  8761.9   428.3   3-0.82778 0.80193 0.49072-0.59277-0.37705 0.17776  0 195.92 242.21  205.21 195.90 242.22  205.21
   0  -2   7  7381.2   300.7   2-0.19799 0.22369 0.80104-0.90299 0.53475-0.33500  0 260.27 293.53   94.36 260.31 293.50   94.14
   0  -2   7  9188.0   426.4   3-0.69832 0.72405 0.52395-0.62600 0.39364-0.19393  0 277.92 236.54  114.35 277.87 236.55  114.35
   0   2  -7  8663.5   323.8   2 0.11143-0.13725 0.93407-0.83222 0.35083-0.55042  0 212.54 220.56  141.16 212.42 220.53  141.00
   0   2  -7 10198.0   451.3   3-0.79341 0.76769 0.55049-0.44845 0.15535-0.35506  0 197.50 273.77  142.82 197.43 273.75  142.89
   0   2   7  7984.3   362.2   1-0.37076 0.39671-0.74194 0.84401 0.50561-0.30621  0 204.02 283.84  101.04 204.02 283.85  101.00
   0   2   7 10215.9   459.5   3-0.84287 0.86861 0.53660-0.43455-0.14867 0.34815  0 279.78 271.29  178.03 279.72 271.26  177.96
   0  -2  -8  3774.5   264.9   1-0.15381 0.12409-0.93925 0.83690 0.28419-0.51240  0 273.69 221.50   56.45 273.75 221.47   56.42
   0  -2  -8  3992.6   315.7   3-0.83084 0.80130 0.49560-0.59764-0.35879 0.13104  0 190.78 242.50  202.95 190.78 242.50  202.95
   0  -2   8  3338.3   219.6   2-0.14733 0.17683 0.83353-0.93537 0.50894-0.28083  0 263.13 298.33  102.14 263.08 298.30  102.01
   0  -2   8  4127.0   312.4   3-0.70881 0.73821 0.52772-0.62977 0.37287-0.14462  0 284.15 236.02  116.71 284.15 235.98  116.93
   0   2  -8  4374.8   322.5   3-0.80579 0.77639 0.55168-0.44963 0.10971-0.33796  0 192.37 274.07  148.00 192.31 274.03  148.18
   0   2   8  3248.8   250.4   1-0.34737 0.37708-0.77160 0.87395 0.48312-0.25490  0 200.94 287.72   95.60 200.95 287.70   95.73
   0   2   8  3975.7   365.0   3-0.84057 0.86999 0.54170-0.43964-0.10565 0.33363  2 286.01 271.20  172.98 286.06 271.16  172.98
   0  -2  -9  4804.4   311.0   1-0.10780 0.07437-0.96200 0.85972 0.23470-0.49134  0 277.52 216.93   47.75 277.60 216.90   47.72
   0  -2  -9  5232.4   378.7   3-0.83263 0.79939 0.49862-0.60067-0.34702 0.09079  0 185.66 242.76  201.46 185.61 242.78  201.51
   0  -2   9  4116.1   253.0   2-0.10798 0.14117 0.85558-0.95742 0.48807-0.23145  0 266.05 303.24  108.32 266.11 303.23  107.99
   0  -2   9  5117.3   363.5   3-0.71540 0.74848 0.53004-0.63208 0.35930-0.10253  0 290.68 235.41  118.63 290.67 235.37  118.61
   0   2  -9  5758.6   389.7   3-0.81483 0.78173 0.55182-0.44976 0.07102-0.32750  0 187.20 274.36  152.74 187.18 274.32  152.67
   0   2   9  3887.5   283.6   1-0.32907 0.36250-0.79330 0.89565 0.46503-0.20829  0 197.69 291.59   91.68 197.76 291.60   91.71
   0   2   9  5656.3   389.8   3-0.83731 0.87041 0.54526-0.44321-0.06841 0.32489  0 292.63 271.13  168.78 292.62 271.06  168.69
   0  -2 -10 13181.3   525.8   1-0.06647 0.02933-0.97752 0.87524 0.18971-0.47486  0 281.65 212.16   39.93 281.65 212.17   40.01
   0  -2 -10 13361.3   625.2   3-0.83363 0.79670 0.50038-0.60243-0.33999 0.05530  0 180.43 243.04  200.63 180.39 243.04  200.65
   0  -2  10 12704.1   452.6   2-0.07852 0.11540 0.87048-0.97232 0.47167-0.18654  0 269.34 308.34  112.77 269.33 308.32  112.44
   0  -2  10 14165.2   627.3   3-0.71937 0.75612 0.53139-0.63343 0.35096-0.06566  0 297.42 234.75  119.66 297.44 234.73  119.63
   0   2 -10 15025.7   651.6   3-0.82188 0.78510 0.55120-0.44915 0.03662-0.32160  0 182.01 274.62  156.60 181.96 274.63  156.63
   0   2  10 11614.6   499.5   1-0.31520 0.35235-0.80881 0.91116 0.45119-0.16592  0 194.41 295.53   88.60 194.45 295.55   88.72
   0   2  10 15366.7   664.7   3-0.83345 0.87022 0.54778-0.44573-0.03540 0.32038  0 299.46 271.03  164.99 299.44 270.98  164.89
   0  -2 -11  5180.1   355.4   1-0.02912-0.01173-0.98769 0.88541 0.14856-0.46223  2 285.70 207.30   32.99 285.89 207.27   33.08
   0  -2 -11  4588.2   395.2   3-0.83412 0.79350 0.50122-0.60326-0.33653 0.02337  0 175.19 243.31  200.13 175.12 243.29  200.23
   0  -2  11  4459.2   289.7   2-0.05690 0.09748 0.88052-0.98236 0.45927-0.14562  0 272.70 313.60  115.98 272.72 313.58  115.69
   0  -2  11  5153.3   408.9   3-0.72145 0.76188 0.53209-0.63414 0.34652-0.03268  0 304.51 234.09  120.12 304.47 234.04  120.18
   0   2 -11  5204.2   415.0   3-0.82737 0.78692 0.55008-0.44803 0.00573-0.31921  0 176.72 274.84  160.08 176.70 274.96  160.17
   0   2  11  3637.8   303.6   1-0.30502 0.34588-0.81971 0.92206 0.44096-0.12717  0 191.05 299.52   86.49 191.06 299.57   86.55
   0   2  11  5916.9   441.9   3-0.82918 0.86963 0.54954-0.44749-0.00555 0.31903  0 306.50 270.91  161.59 306.52 270.91  161.47
   0  -2 -12  1352.9   263.0   1 0.00495-0.04952-0.99381 0.89153 0.11068-0.45287  0 290.43 202.14   27.07 290.31 202.19   26.79
   0  -2 -12  1608.7   341.6   3-0.83421 0.78990 0.50139-0.60344-0.33582-0.00581  0 169.81 243.48  199.85 169.80 243.54  200.14
   0  -2  12  1264.0   221.6   2-0.04168 0.08595 0.88717-0.98901 0.45030-0.10814  0 276.37 319.07  118.13 276.24 319.04  117.97
   0  -2  12  1562.1   336.7   3-0.72214 0.76624 0.53232-0.63436 0.34505-0.00268  0 311.79 233.07  120.29 311.78 233.31  120.36
   0   2 -12  1360.5   301.6   3-0.83170 0.78757 0.54860-0.44655-0.02250-0.31947  0 171.33 275.33  163.40 171.39 275.30  163.41
   0   2  12  1328.2   279.5   1-0.29787 0.34244-0.82711 0.92947 0.43376-0.09145  0 187.59 303.70   85.20 187.59 303.66   85.05
   0   2  12  1342.5   314.0   3-0.82460 0.86872 0.55073-0.44868 0.02187 0.32011  0 313.94 270.91  158.32 313.88 270.85  158.32
   0  -2 -13  2212.4   360.9   1 0.03621-0.08450-0.99679 0.89450 0.07557-0.44627  0 294.92 196.86   20.92 294.89 196.89   21.00
   0  -2 -13  2611.6   444.2   3-0.83402 0.78601 0.50104-0.60308-0.33727-0.03284  0 164.53 243.71  200.33 164.41 243.78  200.32
   0  -2  13  1625.5   259.0   2-0.03149 0.07944 0.89140-0.99325 0.44424-0.07357  0 279.90 324.79  119.76 279.90 324.71  119.51
   0  -2  13  2535.8   414.1   3-0.72174 0.76952 0.53219-0.63423 0.34591 0.02499  0 319.26 232.44  120.18 319.40 232.54  120.25
   0   2 -13  2332.6   403.5   3-0.83511 0.78731 0.54684-0.44479-0.04866-0.32182  0 165.99 275.82  166.04 166.01 275.67  166.42
   0   2  13  1882.6   325.1   1-0.29326 0.34155-0.83178 0.93413 0.42912-0.05827  0 184.11 308.00   84.08 184.06 307.85   84.08
   0   2  13  2944.8   468.5   3-0.81978 0.86758 0.55146-0.44941 0.04738 0.32309  0 321.59 270.79  155.55 321.57 270.80  155.39
   0  -2 -14  5120.9   391.0   1 0.06514-0.11714-0.99728 0.89499 0.04280-0.44202  0 299.68 191.37   15.69 299.66 191.37   15.63
   0  -2  14  4763.2   339.2   2-0.02550 0.07714 0.89383-0.99567 0.44062-0.04144  0 283.72 330.72  120.70 283.67 330.62  120.40
   0  -2  14  5640.4   479.6   3-0.72048 0.77193 0.53176-0.63381 0.34860 0.05083  0 327.36 231.73  119.85 327.37 231.71  119.92
   0   2 -14  6107.1   586.4   3-0.83779 0.78631 0.54485-0.44280-0.07317-0.32580  2 160.58 275.98  169.18 160.55 276.05  169.24
   0   2  14  4267.6   364.8   1-0.29078 0.34279-0.83426 0.93661 0.42661-0.02723  0 180.37 312.13   83.52 180.45 312.14   83.56
   0   2  14  5526.6   483.1   3-0.81475 0.86622 0.55182-0.44977 0.07139 0.32758  0 329.50 270.86  152.62 329.60 270.77  152.63
   0  -2 -15  9011.2   525.3   1 0.09210-0.14781-0.99575 0.89347 0.01202-0.43975  0 304.69 185.58   10.56 304.62 185.58   10.61
   0  -2 -15  9909.9   672.2   3-0.83292 0.77753 0.49914-0.60118-0.34499-0.08205  0 153.43 244.17  201.21 153.41 244.23  201.26
   0  -2  15  8922.4   542.2   1 0.11252-0.05681-0.99330 0.89102-0.01143 0.43916  0 173.96 313.32    6.78 173.92 313.32    6.78
   0  -2  15  9543.1   640.7   3-0.71851 0.77364 0.53110-0.63314 0.35278 0.07518  0 335.64 230.88  119.48 335.72 230.82  119.41
   0   2 -15 10911.8   695.2   3-0.83987 0.78471 0.54266-0.44060-0.09637-0.33110  0 155.07 276.42  171.83 155.02 276.46  171.91
   0   2  15  7628.5   492.3   1-0.29009 0.34581-0.83495 0.93730 0.42591 0.00199  0 176.81 316.51   83.38 176.79 316.54   83.42
   0   2  15  9752.3   657.0   3-0.80953 0.86469 0.55185-0.44980 0.09417 0.33330  0 337.96 270.85  150.10 338.02 270.74  150.01
   0  -2 -16 901.205 263.857   1 0.11742-0.17684-0.99255 0.89026-0.01708-0.43917  0 309.57 179.65    6.10 309.76 179.50    5.85
   0  -2 -16 616.690 268.404   3-0.83209 0.77300 0.49769-0.59974-0.35068-0.10483  0 147.64 244.56  201.69 147.78 244.44  201.96
   0  -2  16 488.416 188.439   1 0.08837-0.02895-0.99608 0.89379 0.01629 0.43996  0 170.04 317.94   11.68 170.14 317.80   11.30
   0  -2  16 674.408 190.645   2-0.02316 0.08218 0.89475-0.99660 0.43921 0.01699  0 291.71 343.42  121.17 291.55 343.28  120.76
   0  -2  16 608.502 243.540   3-0.71594 0.77475 0.53022-0.63227 0.35818 0.09831  0 344.71 229.93  119.26 344.50 229.86  118.75
   0   2 -16 647.701 262.074   3-0.84143 0.78259 0.54028-0.43823-0.11848-0.33749  0 149.46 276.75  174.70 149.40 276.89  174.46
   0   2  16 725.285 244.788   1-0.29091 0.35035-0.83413 0.93648 0.42674 0.02969  0 172.91 320.99   83.39 173.06 321.08   83.59
   0   2  16 372.504 211.477   3-0.80410 0.86290 0.55158-0.44953 0.11635 0.34014  0 346.70 270.64  147.17 346.92 270.69  147.41
   0  -2 -17  22.231 125.079   3-0.83107 0.76829 0.49598-0.59802-0.35732-0.12666  0 141.93 244.50  203.19 142.04 244.65  202.77
   0  -2  17   4.078 108.976   1 0.06519-0.00205-0.99727 0.89499 0.04275 0.44201  0 166.13 322.37   15.15 166.29 322.44   15.62
   0  -2  17 151.027 113.840   2-0.02584 0.08855 0.89369-0.99553 0.44083 0.04389  0 295.72 349.99  120.59 295.66 350.07  120.35
   0  -2  17   9.138 135.359   3-0.71286 0.77534 0.52916-0.63120 0.36457 0.12045  2 353.60 228.52  118.03 353.74 228.84  117.96
   0   2 -17 119.490 157.378   3-0.84252 0.78001 0.53776-0.43570-0.13970-0.34476  0 143.67 277.28  176.67 143.67 277.34  176.92
   0   2  17 102.405 117.677   1-0.29302 0.35618-0.83202 0.93437 0.42888 0.05607  0 169.26 325.74   84.67 169.26 325.77   84.03
   0   2  17 319.104 200.423   3-0.79852 0.86100 0.55110-0.44906 0.13730 0.34772  0 356.20 270.41  144.51 356.26 270.70  144.99
   0  -2 -18  47.277 130.749   3-0.82988 0.76341 0.49403-0.59607-0.36476-0.14769  0 136.37 244.29  203.39 136.18 244.85  203.69
   0  -2  18 -63.273  99.038   1 0.04280 0.02405-0.99709 0.89481 0.06814 0.44514  0 162.44 327.15   19.37 162.37 327.23   19.78
   0  -2  18  98.827  94.975   2-0.03056 0.09695 0.89178-0.99363 0.44368 0.06955  0 299.81 357.50  119.57 299.87 357.24  119.64
   0  -2  18 246.943 164.392   3-0.70933 0.77549 0.52791-0.62995 0.37181 0.14174  0 363.57 227.54  116.86 363.52 227.73  117.07
   0   2 -18  71.031 155.554   3-0.84323 0.77704 0.53506-0.43301-0.16019-0.35278  0 137.94 277.58  178.93 137.82 277.83  179.30
   0   2  18  20.892 121.582   1-0.29626 0.36312-0.82876 0.93111 0.43214 0.08134  0 165.35 330.45   84.99 165.40 330.63   84.71
   0   2  18  59.506 128.577   3-0.79277 0.85893 0.55041-0.44836 0.15755 0.35600  0 366.39 271.29  142.45 366.13 270.71  142.64
   0  -2 -19 278.707 223.133   3-0.82851 0.75835 0.49186-0.59390-0.37287-0.16804  0 130.19 245.25  204.92 130.19 245.05  204.69
   0  -2  19 175.826 189.360   1 0.02111 0.04946-0.99566 0.89338 0.09259 0.44921  2 158.32 332.40   23.74 158.38 332.21   23.80
   0  -2  19 208.849 139.758   2-0.03706 0.10714 0.88910-0.99094 0.44759 0.09416  0 304.24 364.56  119.11 304.20 364.80  118.67
   0  -2  19 427.348 229.598   3-0.70538 0.77521 0.52651-0.62855 0.37976 0.16232  0 373.65 226.28  115.72 373.89 226.53  116.08
   0   2 -19 373.905 223.175   3-0.84356 0.77369 0.53222-0.43017-0.18004-0.36142  0 131.66 278.25  181.29 131.84 278.34  181.61
   0   2  19 123.657 150.119   1-0.30044 0.37102-0.82447 0.92682 0.43636 0.10565  2 161.95 335.79   86.41 161.47 335.68   85.59
   0   2  19 343.750 237.024   3-0.78686 0.85669 0.54950-0.44745 0.17721 0.36488  2 376.54 270.72  139.92 376.61 270.75  140.35
   0  -2 -20 224.159 201.462   3-0.82697 0.75311 0.48948-0.59153-0.38156-0.18782  0 123.71 244.60  205.88 124.05 245.24  205.77
   0  -2  20 443.234 226.478   1-0.00001 0.07429-0.99311 0.89082 0.11622 0.45409  0 154.35 337.47   27.59 154.30 337.40   27.70
   0  -2  20 296.922 159.637   2-0.04521 0.11898 0.88566-0.98750 0.45239 0.11787  0 308.11 372.72  116.80 308.64 372.81  117.45
   0   2 -20 159.293 206.642   3-0.84356 0.77002 0.52922-0.42717-0.19936-0.37060  0 125.69 279.15  184.12 125.71 278.88  183.87
   0   2  20 143.480 162.825   1-0.30547 0.37976-0.81924 0.92159 0.44142 0.12912  2 157.18 341.51   87.03 157.46 340.94   86.65
   0  -2 -21 -85.265 106.382   3-0.82526 0.74771 0.48691-0.58896-0.39075-0.20711  0 117.90 245.73  206.35 117.74 245.42  206.91
   0  -2  21  80.909 149.189   1-0.02060 0.09860-0.98950 0.88722 0.13914 0.45969  0 150.30 342.94   31.55 150.13 342.81   31.51
   0  -2  21 142.172 111.486   2-0.05470 0.13216 0.88151-0.98335 0.45798 0.14080  0 314.02 381.28  116.43 313.19 381.33  116.02
   0   2 -21 -12.845 159.974   3-0.84324 0.76602 0.52609-0.42404-0.21822-0.38024  0 119.63 279.51  185.63 119.42 279.46  186.08
   0   2  21 268.329 192.552   1-0.31122 0.38923-0.81312 0.91547 0.44720 0.15186  0 153.02 346.75   88.04 153.36 346.44   87.87
   0  -2 -22 468.768 273.855   3-0.82337 0.74213 0.48416-0.58620-0.40036-0.22597  0 111.03 245.90  208.31 111.24 245.61  208.11
   0  -2  22 216.962 173.314   1-0.04077 0.12247-0.98492 0.88263 0.16143 0.46591  0 145.66 348.29   34.63 145.87 348.49   35.24
   0  -2  22 202.877 126.756   2-0.06551 0.14665 0.87662-0.97846 0.46423 0.16305  0 317.96 390.62  114.22 317.88 390.41  114.40
   0   2 -22  77.101 159.525   3-0.84261 0.76171 0.52283-0.42078-0.23668-0.39028  0 113.24 280.32  188.02 112.94 280.07  188.26
   0   2  22 190.939 153.386   1-0.31762 0.39935-0.80616 0.90851 0.45361 0.17397  0 149.37 351.99   89.26 149.18 352.21   89.24
   0  -2 -23 105.592 161.595   3-0.82130 0.73637 0.48123-0.58327-0.41035-0.24445  0 104.51 245.67  209.72 104.54 245.78  209.37
   0  -2  23 -38.774 107.758   1-0.06050 0.14593-0.97939 0.87711 0.18316 0.47269  0 141.59 354.49   39.28 141.50 354.47   38.90
   0  -2  23 384.784 182.773   2-0.07744 0.16227 0.87099-0.97283 0.47107 0.18473  0 322.54 399.83  112.45 322.67 400.11  112.60
   0   2 -23  -2.032 170.887   3-0.84170 0.75713 0.51943-0.41737-0.25480-0.40066  0 106.29 280.68  190.91 106.25 280.73  190.40
   0   2  23 185.172 173.505   1-0.32460 0.41004-0.79838 0.90073 0.46058 0.19553  0 144.94 357.99   90.18 144.90 358.29   90.74
   0  -2 -24 -72.248  86.877   3-0.81905 0.73042 0.47813-0.58017-0.42066-0.26260  2  97.79 245.73  210.85  97.59 245.95  210.67
   0  -2  24   1.355  97.540   1-0.07993 0.16907-0.97297 0.87068 0.20441 0.47996  0 136.83 359.81   42.15 137.02 360.76   42.51
   0  -2  24  85.563  93.300   2-0.09048 0.17901 0.86459-0.96643 0.47841 0.20591  0 327.49 410.42  110.64 327.61 410.54  110.63
   0   2 -24  91.284 164.968   3-0.84051 0.75226 0.51588-0.41383-0.27261-0.41134  0  99.56 281.25  192.24  99.33 281.43  192.52
   0   2  24  68.355 134.979   1-0.33210 0.42125-0.78980 0.89215 0.46804 0.21660  0 140.35 364.37   91.77 140.51 364.71   92.37
   0  -2 -25 217.786 254.855   3-0.81661 0.72429 0.47485-0.57690-0.43127-0.28047  0  90.46 245.56  211.75  90.39 246.12  212.02
   0  -2  25 293.599 210.530   1-0.09906 0.19191-0.96566 0.86338 0.22523 0.48766  0 132.58 367.48   46.07 132.41 367.43   46.08
   0  -2  25 456.502 210.956   2-0.10454 0.19675 0.85739-0.95923 0.48618 0.22664  0 333.02 421.16  109.37 332.66 421.76  108.51
   0   2 -25 347.083 288.319   3-0.83905 0.74712 0.51219-0.41014-0.29017-0.42228  2  91.82 282.34  195.08  92.15 282.18  194.62
   0   2  25 316.301 211.492   1-0.34007 0.43294-0.78042 0.88277 0.47593 0.23723  0 135.97 371.36   94.00 136.00 371.52   94.12
   0  -2 -26 -40.047 123.454   3-0.81399 0.71797 0.47141-0.57346-0.44213-0.29808  0  82.85 246.22  213.32  82.90 246.29  213.40
   0  -2  26  65.924 135.733   1-0.11801 0.21459-0.95744 0.85509 0.24578 0.49591  0 127.55 374.79   49.66 127.64 374.56   49.64
   0  -2  26  78.818  89.684   2-0.11960 0.21550 0.84933-0.95117 0.49434 0.24700  0 337.67 433.66  106.43 337.84 433.89  106.22
   0   2 -26 229.804 224.407   3-0.83733 0.74172 0.50836-0.40631-0.30748-0.43346  0  84.67 282.58  197.03  84.67 282.98  196.70
   0   2  26   9.981 123.488   1-0.34847 0.44505-0.77025 0.87260 0.48420 0.25749  0 131.63 378.78   96.36 131.36 378.75   95.98
   0  -2 -27 298.957 279.058   3-0.81116 0.71145 0.46781-0.56985-0.45321-0.31546  0  75.01 246.45  214.20  75.08 246.45  214.83
   0  -2  27 270.368 197.162   1-0.13668 0.23698-0.94840 0.84605 0.26588 0.50434  0 122.63 382.30   53.37 122.73 382.13   53.16
   0  -2  27 233.369 191.443   2-0.13560 0.23519 0.84037-0.94221 0.50283 0.26702  0 342.52 446.75  103.68 343.12 447.03  103.79
   0   2 -27 143.594 197.233   3-0.83534 0.73606 0.50439-0.40234-0.32459-0.44485  0  77.11 284.00  198.97  76.87 283.85  198.77
   0   2  27 106.579 141.157   1-0.35725 0.45755-0.75927 0.86162 0.49281 0.27741  0 126.53 387.09   98.32 126.59 386.49   97.94
   0  -2 -28 113.987 187.445   3-0.80814 0.70474 0.46404-0.56608-0.46451-0.33264  0  67.40 246.24  216.33  66.89 246.61  216.29
   0  -2  28 117.214 148.814   1-0.15525 0.25926-0.93846 0.83611 0.28567 0.51307  0 117.69 390.38   56.72 117.65 390.26   56.69
   0  -2  28 151.229 141.477   2-0.15261 0.25589 0.83040-0.93225 0.51161 0.28676  2 347.05 460.71  101.19 348.52 461.35  101.20
   0   2 -28  79.355 195.865   3-0.83348 0.73008 0.50011-0.39807-0.34108-0.45606  0  68.82 284.57  200.45  68.83 284.73  200.78
   0   2  28  86.226 120.326   1-0.36611 0.46994-0.74810 0.85018 0.50108 0.29655  0 121.78 394.17   99.85 121.74 394.56   99.94
   0  -2 -29 670.656 343.696   3-0.80491 0.69781 0.46010-0.56215-0.47598-0.34963  0  58.37 246.68  217.96  58.28 246.76  217.78
   0  -2  29 393.328 255.213   1-0.17361 0.28134-0.92766 0.82531 0.30520 0.52208  0 112.56 398.34   59.96 112.38 399.00   60.20
   0  -2  29 368.617 233.286   2-0.16972 0.27619 0.81949-0.92144 0.52099 0.30651  2 354.82 476.35   99.07 354.34 477.06   98.51
   0   2 -29 232.827 262.446   3-0.83099 0.72390 0.49585-0.39380-0.35783-0.46779  0  60.85 285.53  202.77  60.27 285.73  202.83
   0   2  29 520.567 261.676   1-0.37553 0.48307-0.73550 0.83758 0.51024 0.31587  0 116.67 403.31  102.06 116.63 403.47  102.10
   0  -2 -30 122.463 152.189   3-0.80147 0.69068 0.45600-0.55805-0.48762-0.36646  0  48.66 247.40  219.68  49.21 246.91  219.30
   0  -2  30 270.340 168.751   1-0.19186 0.30330-0.91595 0.81360 0.32447 0.53132  0 107.01 408.79   63.76 106.88 408.46   63.73
   0  -2  30 197.928 143.138   2-0.18857 0.29871 0.80734-0.90929 0.53024 0.32580  2 358.95 494.71   95.17 359.95 494.32   95.61
   0   2 -30 119.619 178.626   3-0.82824 0.71746 0.49144-0.38939-0.37442-0.47966  0  51.50 287.11  205.43  51.24 286.82  204.88
   0   2  30 241.653 166.661   1-0.38528 0.49653-0.72202 0.82409 0.51963 0.33497  0 111.21 411.66  103.12 111.34 413.12  104.37
   0  -2 -31 850.108 436.335   3-0.79781 0.68333 0.45173-0.55377-0.49941-0.38314  0  39.55 246.88  220.67  39.61 247.06  220.86
   0  -2  31 179.645 164.890   1-0.21004 0.32520-0.90330 0.80095 0.34354 0.54079  0 100.87 418.19   66.98 101.15 418.75   67.27
   0   2 -31 441.245 339.639   3-0.82523 0.71075 0.48688-0.38483-0.39088-0.49167  0  42.00 287.23  206.24  41.69 288.00  206.93
   0   2  31 249.475 180.920   1-0.39530 0.51026-0.70762 0.80969 0.52923 0.35385  0 105.52 422.60  106.00 105.82 423.61  106.75
   0  -2 -32  84.897 253.553   3-0.79394 0.67576 0.44729-0.54934-0.51133-0.39969  2  29.59 247.30  223.08  29.42 247.20  222.45
   0  -2 -32  10.864 207.090   4-0.82839 0.70938 0.39115-0.49324-0.50560-0.40662  0  44.80 166.01    5.03  44.55 166.52    4.49
   0   2  32 272.057 179.180   1-0.40558 0.52425-0.69226 0.79433 0.53902 0.37256  0 100.73 435.08  109.24 100.06 435.10  109.22
   0  -2 -33 181.263 178.813   3-0.78983 0.66797 0.44267-0.54472-0.52337-0.41612  0  18.72 246.65  224.56  18.54 247.35  224.06
   0  -2 -33  93.963 243.072   4-0.82094 0.69821 0.39229-0.49439-0.51848-0.42225  2  34.57 161.91    6.04  34.21 161.60    6.31
   0  -2  33 359.562 269.598   1-0.24624 0.36882-0.87505 0.77270 0.38111 0.56026  0  88.93 442.34   74.36  88.81 442.43   74.45
   0   2 -33 353.244 305.488   3-0.81842 0.69656 0.47727-0.37523-0.42345-0.51604  0  20.56 290.18  210.84  20.72 290.68  211.02
   0   2  33 481.629 354.695   1-0.41612 0.53849-0.67588 0.77795 0.54896 0.39110  2  93.97 447.75  111.47  94.03 447.74  111.81
   0  -3   0  19.641  59.358   1-0.61286 0.61286-0.07658-0.07658 0.70007-0.70007  0 266.86 253.64  188.48 266.73 253.87  188.31
   0   3   0 -13.433  54.099   1-0.62140 0.62140 0.07656 0.07656 0.69217-0.69217  0 206.58 257.90  206.31 206.76 258.02  205.90
   0  -3  -1 567.926 140.551   1-0.59337 0.58966-0.20825 0.05509 0.69374-0.72222  0 266.82 249.88  172.79 266.72 249.84  173.01
   0  -3   1 473.427 132.162   1-0.62089 0.62460 0.04996-0.20308 0.69478-0.66631  0 267.53 257.78  202.70 267.30 257.89  202.84
   0   3  -1 518.932 131.723   1-0.61760 0.61389 0.20425-0.05113 0.67260-0.70107  0 206.25 254.17  220.72 206.25 254.27  220.74
   0   3   1 558.741 136.880   1-0.61538 0.61909-0.05093 0.20408 0.69985-0.67137  0 206.84 261.83  191.60 206.79 261.78  191.26
   0  -3  -2  4104.7   254.4   1-0.56275 0.55534-0.33813 0.18497 0.67470-0.73166  0 267.25 245.80  157.48 267.28 245.79  157.48
   0   3  -2  4180.0   263.2   1-0.60389 0.59647 0.32604-0.17292 0.64249-0.69943  0 205.28 250.49  235.12 205.28 250.52  235.27
   0   3  -2  5394.7   271.6   2-0.61094 0.60358 0.32480-0.17196 0.63709-0.69412  0 210.44 238.31   18.26 210.46 238.30   18.29
   0   3   2  4389.5   265.1   1-0.59985 0.60726-0.17198 0.32514 0.69674-0.63978  0 206.28 265.53  177.23 206.33 265.54  177.26
   0  -3  -3  6194.3   313.4   1-0.52282 0.51170-0.45970 0.30659 0.64370-0.72916  0 268.36 241.68  142.23 268.37 241.71  142.24
   0  -3   3  5511.4   304.5   1-0.61184 0.62297 0.26693-0.42005 0.65855-0.57315  0 269.94 265.99  228.22 270.03 266.02  228.15
   0  -3   3  7177.2   304.7   2-0.64606 0.65710 0.25273-0.40557 0.63082-0.54527  0 262.08 279.21    9.01 262.05 279.19    9.11
   0  -3   3  6722.4   276.7   3-0.34842 0.35939 0.35658-0.51016 0.81545-0.72927  0 258.96 230.00   51.31 258.97 229.98   51.30
   0   3  -3  7464.3   313.4   2-0.53254 0.52150 0.45724-0.30440 0.63758-0.72313  0 210.83 234.14   36.00 210.85 234.16   35.98
   0   3  -3  8313.3   307.6   3-0.53990 0.52893 0.45611-0.30253 0.63294-0.71912  0 213.70 280.72   81.96 213.69 280.73   82.12
   0   3   3  6011.3   311.1   1-0.57753 0.58865-0.28157 0.43472 0.68464-0.59919  0 205.33 269.28  164.30 205.40 269.30  164.32
   0   3   3  7152.0   296.1   3-0.76988 0.78096 0.42130-0.26823-0.57518 0.66059  0 260.89 280.45  231.27 260.90 280.44  231.19
   0  -3  -4 816.378 173.861   1-0.47593 0.46110-0.56819 0.41508 0.60363-0.71758  0 270.05 237.62  127.47 269.97 237.58  127.67
   0  -3   4 837.927 175.587   1-0.59947 0.61430 0.35278-0.50590 0.63427-0.52040  0 271.92 270.08  238.47 272.08 270.16  238.53
   0  -3   4  1096.5   169.9   2-0.59326 0.60799 0.35762-0.51046 0.63861-0.52454  0 262.26 283.57   22.54 262.12 283.61   22.57
   0  -3   4  1216.2   190.8   3-0.46182 0.47645 0.41710-0.57068 0.71762-0.60271  0 263.43 229.35   69.01 263.42 229.46   68.91
   0   3  -4  1241.0   188.4   2-0.43773 0.42305 0.58339-0.43047 0.62213-0.73627  0 210.77 229.97   54.53 210.77 230.00   54.37
   0   3  -4  1298.3   194.8   3-0.63223 0.61753 0.49750-0.34444 0.50756-0.62168  0 209.83 280.88   99.46 209.76 280.96   99.68
   0   3   4 974.092 189.774   1-0.55130 0.56612-0.37675 0.52991 0.66636-0.55243  0 204.03 273.11  152.70 204.04 273.08  152.73
   0   3   4  1207.0   194.1   3-0.80825 0.82302 0.46417-0.31110-0.46410 0.57798  0 265.35 280.32  215.74 265.63 280.34  216.23
   0  -3  -5 308.828 113.845   1-0.42513 0.40659-0.66133 0.50822 0.55739-0.69982  0 271.97 233.51  113.86 272.03 233.38  114.06
   0  -3  -5 371.665 121.818   3-0.76059 0.74213 0.41182-0.56489-0.59632 0.45397  0 203.37 233.55  234.31 203.31 233.64  234.18
   0  -3   5 368.766 101.984   2-0.53594 0.55434 0.45212-0.60496 0.63785-0.49527  0 262.77 288.17   34.88 262.72 288.11   35.27
   0  -3   5 348.619 118.516   3-0.53478 0.55306 0.45363-0.60722 0.63902-0.49539  0 268.38 229.11   80.75 268.45 228.89   81.22
   0   3  -5 343.328 104.222   2-0.33210 0.31374 0.69409-0.54117 0.59067-0.73334  0 210.17 225.82   72.52 210.24 225.80   72.70
   0   3  -5 467.379 128.346   3-0.69178 0.67341 0.52153-0.36847 0.40616-0.54881  0 205.32 281.15  113.14 205.40 281.20  112.78
   0   3   5 244.819 105.261   1-0.52391 0.54245-0.45684 0.60994 0.64458-0.50215  0 202.20 276.98  143.34 202.31 276.87  142.61
   0   3   5 512.813 138.627   3-0.82817 0.84663 0.49132-0.33825-0.37485 0.51720  0 270.92 280.43  205.18 270.86 280.28  204.94
   0  -3  -6 669.084 167.091   1-0.37305 0.35080-0.73887 0.58576 0.50783-0.67875  0 274.47 229.03  101.53 274.49 229.10  101.53
   0  -3  -6 819.826 182.236   3-0.78253 0.76037 0.43467-0.58774-0.54350 0.37269  0 198.58 234.09  226.52 198.60 233.96  226.80
   0  -3   6 863.015 153.755   2-0.47792 0.50000 0.53346-0.68630 0.63034-0.45924  0 263.70 292.58   47.20 263.79 292.70   46.86
   0  -3   6 932.424 193.678   3-0.58264 0.60458 0.47627-0.62986 0.57902-0.40666  0 273.82 228.25   90.29 273.91 228.27   89.91
   0   3  -6 966.784 172.064   2-0.22271 0.20068 0.78381-0.63089 0.54621-0.71742  0 209.44 221.53   90.32 209.28 221.56   90.30
   0   3  -6 941.106 196.941   3-0.73143 0.70937 0.53534-0.38228 0.32466-0.49584  0 200.80 281.31  123.02 200.77 281.46  122.84
   0   3   6 483.644 149.668   1-0.49709 0.51934-0.52253 0.67564 0.62211-0.45119  0 200.26 280.71  133.93 200.26 280.68  133.94
   0   3   6 901.866 205.315   3-0.83789 0.85995 0.50956-0.35648-0.30217 0.47316  0 276.33 280.09  196.02 276.44 280.20  196.06
   0  -3  -7  80.926  73.903   1-0.32159 0.29558-0.80177 0.64824 0.45757-0.65726  0 277.44 224.73   90.28 277.31 224.71   90.09
   0  -3  -7  49.561  68.405   3-0.79632 0.77047 0.45001-0.60308-0.50407 0.30479  0 193.97 234.11  221.42 193.74 234.25  221.48
   0  -3   7  29.281  57.311   2-0.42270 0.44840 0.60085-0.75378 0.61843-0.41869  0 265.15 297.33   57.81 265.31 297.39   57.09
   0  -3   7  70.849  76.218   3-0.61484 0.64044 0.49077-0.64435 0.53405-0.33297  0 279.50 227.72   96.18 279.72 227.62   96.13
   0   3  -7  59.386  61.633   2-0.11692 0.09110 0.85078-0.69802 0.49292-0.69251  0 207.98 217.26  106.75 207.96 217.26  106.63
   0   3  -7  31.634  71.152   3-0.75897 0.73324 0.54340-0.39034 0.25796-0.45768  0 196.04 281.59  130.16 195.97 281.74  130.85
   0   3   7 -34.437  56.919   1-0.47230 0.49826-0.57557 0.72867 0.60041-0.40101  0 198.39 284.23  126.41 197.94 284.52  126.64
   0   3   7  76.654  73.200   3-0.84238 0.86812 0.52186-0.36878-0.24198 0.44146  0 282.29 280.00  188.95 282.35 280.18  188.88
   0  -3  -8 158.792 107.642   1-0.27205 0.24233-0.85225 0.69873 0.40760-0.63581  0 280.75 220.42   79.92 280.44 220.21   79.69
   0  -3  -8  51.173  85.323   3-0.80525 0.77570 0.46051-0.61358-0.47481 0.24706  0 188.74 234.53  217.55 188.79 234.53  217.63
   0  -3   8 166.258  84.179   2-0.37239 0.40176 0.65498-0.80790 0.60414-0.37586  0 267.06 302.23   65.50 267.22 302.22   65.90
   0  -3   8  81.935  93.041   3-0.63684 0.66624 0.49947-0.65254 0.50040-0.27216  2 285.77 227.12   99.84 285.76 226.96  100.63
   0   3  -8 138.664  76.342   2-0.01722-0.01229 0.89709-0.74432 0.43558-0.66369  0 206.30 212.83  121.62 206.30 212.92  121.65
   0   3  -8 107.364  92.640   3-0.77888 0.74948 0.54804-0.39497 0.20208-0.43032  0 190.97 281.79  137.28 191.05 282.03  137.44
   0   3   8 159.689 100.627   1-0.45020 0.47987-0.61790 0.77101 0.58051-0.35262  0 195.31 288.55  120.59 195.39 288.39  120.57
   0   3   8  88.554 109.052   3-0.84360 0.87301 0.53057-0.37749-0.19086 0.41885  2 288.47 280.07  183.18 288.54 280.19  182.87
   0  -3  -9  2305.2   234.3   1-0.22507 0.19164-0.89208 0.73856 0.35918-0.61592  0 283.75 215.56   70.20 283.84 215.57   70.23
   0  -3  -9  2495.1   275.9   3-0.81114 0.77791 0.46778-0.62085-0.45329 0.19706  0 183.76 234.77  214.86 183.74 234.80  214.84
   0  -3   9  2180.4   197.9   2-0.32832 0.36136 0.69758-0.85050 0.58933-0.33251  0 269.46 307.22   73.28 269.45 307.19   73.32
   0  -3   9  2403.2   261.7   3-0.65232 0.68540 0.50595-0.65902 0.47561-0.21884  0 292.08 226.36  104.16 292.13 226.22  103.89
   0   3  -9  2519.5   215.0   2 0.07316-0.10636 0.92576-0.77299 0.37732-0.63394  0 204.44 208.49  135.48 204.36 208.51  135.21
   0   3  -9  2717.2   281.0   3-0.79375 0.76068 0.55054-0.39747 0.15417-0.41095  0 186.11 282.41  142.83 186.04 282.34  143.03
   0   3   9  2294.9   240.8   1-0.43108 0.46446-0.65142 0.80452 0.56293-0.30655  0 192.63 292.38  115.68 192.66 292.32  115.58
   0   3   9  2475.5   272.6   3-0.84280 0.87589 0.53689-0.38381-0.14651 0.40299  0 295.00 280.38  177.85 295.01 280.23  177.71
   0  -3 -10 309.906 169.239   3-0.81507 0.77814 0.47282-0.62589-0.43771 0.15302  0 178.91 235.01  212.76 178.63 235.05  212.84
   0  -3  10 327.770 115.600   2-0.29092 0.32763 0.73058-0.88350 0.57519-0.28984  0 271.97 312.16   79.68 271.96 312.32   79.45
   0  -3  10 305.738 164.313   3-0.66314 0.69989 0.51037-0.66343 0.45752-0.17222  0 299.00 225.70  106.13 298.78 225.43  106.24
   0   3 -10 280.618 115.078   2 0.15347-0.19036 0.94052-0.78775 0.32041-0.60554  0 201.95 204.05  147.41 202.21 204.03  147.40
   0   3 -10 192.564 129.308   3-0.80515 0.76840 0.55164-0.39858 0.11224-0.39755  0 180.94 282.69  147.89 180.94 282.67  147.89
   0   3  10  84.946 100.461   1-0.41494 0.45202-0.67775 0.83085 0.54785-0.26298  0 189.83 296.36  111.53 189.76 296.30  111.52
   0   3  10 342.316 173.949   3-0.84069 0.87746 0.54152-0.38844-0.10728 0.39226  0 301.85 280.47  172.65 301.75 280.28  173.17
   0  -3 -11  49.547  82.155   1-0.13946 0.09860-0.94697 0.79344 0.26886-0.58266  0 291.42 205.60   54.04 291.39 205.83   53.69
   0  -3 -11  80.675 113.347   3-0.81766 0.77704 0.47625-0.62932-0.42677 0.11361  0 173.45 235.39  211.29 173.44 235.28  211.45
   0  -3  11  66.326  71.456   2-0.25981 0.30019 0.75592-0.90884 0.56248-0.24860  0 274.85 317.77   84.57 274.72 317.63   84.44
   0  -3  11 160.206 149.680   3-0.67060 0.71103 0.51338-0.66644 0.44463-0.13080  0 305.36 224.86  107.90 305.72 224.58  107.90
   0   3 -11 197.761 145.230   3-0.81387 0.77342 0.55184-0.39876 0.07536-0.38884  0 175.86 282.57  151.94 175.80 283.02  152.17
   0   3  11 168.350 115.967   1-0.40162 0.44241-0.69825 0.85136 0.53525-0.22190  0 186.72 300.32  108.12 186.73 300.35  108.26
   0   3  11 -27.012  92.899   3-0.83768 0.87812 0.54495-0.39188-0.07200 0.38548  0 308.37 280.41  169.14 308.78 280.37  169.10
   0  -3 -12  42.304  85.167   1-0.10083 0.05626-0.96493 0.81151 0.22715-0.56934  0 295.55 200.96   46.42 295.50 200.68   46.41
   0  -3 -12  86.608 116.592   3-0.81931 0.77500 0.47848-0.63155-0.41949 0.07786  0 168.17 235.56  210.27 168.18 235.50  210.52
   0  -3  12  67.221  86.262   2-0.23458 0.27863 0.77516-0.92808 0.55155-0.20913  0 277.54 323.30   88.24 277.68 323.15   88.43
   0  -3  12  59.674 117.931   3-0.67561 0.71971 0.51535-0.66841 0.43580-0.09344  0 312.48 223.74  109.16 312.97 223.68  109.03
   0   3 -12 124.255 133.374   3-0.82093 0.77680 0.55133-0.39825 0.04154-0.38352  0 170.40 283.37  155.82 170.56 283.39  156.06
   0   3  12  75.571 110.730   1-0.39089 0.43539-0.71402 0.86713 0.52501-0.18318  0 183.51 304.73  105.64 183.57 304.47  105.70
   0   3  12  40.944  90.118   3-0.83402 0.87815 0.54748-0.39440-0.03982 0.38179  0 316.01 280.33  164.91 316.13 280.47  165.40
   0  -3 -13  51.233  82.595   1-0.06465 0.01637-0.97810 0.82468 0.18771-0.55841  0 299.91 195.46   39.43 299.82 195.32   39.67
   0  -3 -13   5.300 103.666   3-0.82027 0.77226 0.47980-0.63286-0.41514 0.04504  0 162.94 235.88  210.58 162.85 235.71  209.97
   0  -3  13 -31.506  53.826   2-0.21459 0.26232 0.78959-0.94251 0.54250-0.17156  0 280.18 328.80   91.90 280.82 328.88   91.57
   0  -3  13  29.993  98.069   3-0.67873 0.72651 0.51656-0.66963 0.43021-0.05932  0 320.04 222.88  110.02 320.55 222.71  109.74
   0   3 -13  50.664  95.807   3-0.82657 0.77877 0.55029-0.39721 0.01051-0.38099  0 165.20 283.60  159.55 165.24 283.80  159.62
   0   3  13  57.590 101.592   1-0.38249 0.43069-0.72593 0.87904 0.51694-0.14662  0 180.48 308.22  102.80 180.31 308.69  103.72
   0   3  13  72.365 130.428   3-0.82988 0.87768 0.54931-0.39623-0.01011 0.38058  0 323.96 280.51  161.64 323.80 280.61  161.99
   0  -3 -14  1329.0   297.0   1-0.03075-0.02125-0.98733 0.83390 0.15035-0.54957  0 304.34 189.70   33.49 304.36 189.72   33.38
   0  -3 -14  1136.3   319.4   3-0.82070 0.76900 0.48039-0.63346-0.41317 0.01460  2 157.27 235.69  209.70 157.43 235.90  209.72
   0  -3  14 686.023 178.919   2-0.19923 0.25063 0.80020-0.95313 0.53533-0.13585  0 283.83 335.00   94.12 284.13 334.86   93.95
   0  -3  14 935.213 260.346   3-0.68038 0.73184 0.51720-0.67027 0.42724-0.02781  0 328.46 221.66  110.03 328.49 221.67  110.12
   0   3  14 868.670 251.217   1-0.37615 0.42807-0.73466 0.88777 0.51084-0.11203  0 176.88 312.96  102.15 176.96 313.01  102.25
   0   3  14  1670.8   379.2   3-0.82535 0.87683 0.55057-0.39750 0.01761 0.38136  0 331.79 280.87  158.93 331.85 280.78  158.81
   0  -3 -15  1268.0   290.8   1 0.00118-0.05689-0.99328 0.83986 0.11490-0.54263  0 309.36 183.74   27.68 309.11 183.85   27.48
   0  -3 -15  1153.0   337.2   3-0.82070 0.76531 0.48039-0.63346-0.41315-0.01390  0 151.91 236.11  209.80 151.91 236.07  209.72
   0  -3  15  1269.8   352.3   3-0.68084 0.73597 0.51738-0.67045 0.42640 0.00156  0 336.53 220.61  110.27 336.82 220.56  110.23
   0   3 -15  1467.1   357.9   3-0.83470 0.77954 0.54709-0.39401-0.04523-0.38224  0 154.55 284.59  165.83 154.34 284.69  166.02
   0   3  15 885.250 256.697   1-0.37166 0.42729-0.74072 0.89383 0.50649-0.07919  0 173.44 317.54  101.25 173.51 317.45  101.21
   0   3  15  1492.2   362.2   3-0.82051 0.87566 0.55138-0.39830 0.04369 0.38378  0 340.20 280.87  156.05 340.29 280.97  155.81
   0  -3 -16 681.964 253.936   1 0.03126-0.09068-0.99648 0.84306 0.08117-0.53742  0 314.35 177.64   22.06 314.09 177.69   21.92
   0  -3 -16 511.816 250.280   3-0.82036 0.76127 0.47992-0.63298-0.41474-0.04077  0 146.20 236.10  209.59 146.30 236.23  209.92
   0  -3  16 335.362 138.955   2-0.18014 0.23889 0.81284-0.96576 0.52615-0.06960  0 291.02 347.48   97.14 291.17 347.67   96.91
   0  -3  16 414.416 219.544   3-0.68033 0.73914 0.51718-0.67025 0.42732 0.02916  0 345.71 219.26  110.26 345.59 219.35  110.11
   0   3 -16 403.670 218.592   3-0.83754 0.77871 0.54507-0.39199-0.07069-0.38528  0 148.77 285.17  168.95 148.74 285.18  168.95
   0   3  16 412.482 188.782   1-0.36880 0.42814-0.74454 0.89765 0.50372-0.04793  0 170.05 322.03  100.36 169.97 322.03  100.56
   0   3  16 764.386 329.246   3-0.81539 0.87423 0.55179-0.39871 0.06843 0.38754  2 349.22 281.51  153.04 349.18 281.20  152.97
   0  -3 -17 793.541 259.290   1 0.05969-0.12283-0.99735 0.84393 0.04899-0.53376  0 319.42 171.14   16.45 319.30 171.20   16.65
   0  -3 -17 513.212 263.663   3-0.81971 0.75693 0.47903-0.63209-0.41770-0.06628  0 140.76 236.47  210.01 140.57 236.38  210.30
   0  -3  17 494.356 171.323   2-0.17549 0.23790 0.81584-0.96877 0.52384-0.03876  0 294.91 354.66   97.38 294.89 354.55   97.63
   0  -3  17 372.450 219.797   3-0.67901 0.74149 0.51667-0.66974 0.42972 0.05530  2 354.92 218.14  110.16 354.84 218.05  109.81
   0   3 -17 968.082 340.403   3-0.83975 0.77724 0.54280-0.38973-0.09491-0.38956  0 143.16 285.94  172.01 143.03 285.70  171.74
   0   3  17 572.449 234.973   1-0.36739 0.43043-0.74642 0.89952 0.50233-0.01806  0 166.35 327.02  100.50 166.35 326.76  100.23
   0   3  17 835.716 298.551   3-0.81004 0.87255 0.55186-0.39878 0.09204 0.39242  0 358.03 281.42  149.83 358.56 281.47  150.25
   0  -3 -18 104.161  94.844   1 0.08669-0.15354-0.99621 0.84279 0.01821-0.53149  0 325.05 163.78   11.60 324.74 164.33   11.62
   0  -3 -18  38.614 124.282   3-0.81880 0.75232 0.47778-0.63085-0.42180-0.09065  0 134.51 236.68  210.81 134.72 236.51  210.81
   0  -3  18 212.651 190.821   1 0.11745-0.05059-0.99254 0.83912-0.01711 0.53039  2 157.93 326.96    5.61 158.28 326.61    5.85
   0  -3  18  94.454  94.694   2-0.17349 0.23958 0.81711-0.97004 0.52286-0.00924  0 298.33 362.10   97.97 298.73 361.81   97.93
   0  -3  18 202.695 149.109   3-0.67698 0.74314 0.51589-0.66895 0.43335 0.08020  0 365.30 216.61  108.97 364.64 216.65  109.34
   0   3 -18 109.034 158.457   3-0.84140 0.77521 0.54033-0.38725-0.11808-0.39488  0 136.87 286.25  173.73 137.20 286.26  174.42
   0   3  18 163.018 151.917   1-0.36724 0.43399-0.74662 0.89973 0.50218 0.01058  0 162.71 331.80  100.08 162.64 331.66  100.19
   0   3  18 165.843 150.990   3-0.80440 0.87056 0.55160-0.39853 0.11518 0.39837  0 368.50 281.67  147.41 368.58 281.73  147.55
   0  -3 -19 382.553 188.977   1 0.11244-0.18300-0.99331 0.83989-0.01134-0.53046  0 330.55 156.96    6.89 330.44 157.06    6.79
   0  -3 -19 786.239 319.378   3-0.81764 0.74747 0.47622-0.62929-0.42688-0.11404  0 129.06 236.87  211.55 128.73 236.63  211.46
   0  -3  19 432.650 217.924   1 0.09329-0.02272-0.99564 0.84221 0.01068 0.53112  0 154.26 331.45   10.77 154.37 331.61   10.39
   0  -3  19 565.498 182.100   2-0.17389 0.24364 0.81686-0.96979 0.52306 0.01910  0 302.62 369.40   97.92 302.68 369.48   97.87
   0  -3  19 513.126 254.438   3-0.67435 0.74419 0.51486-0.66792 0.43803 0.10405  0 375.18 215.70  109.27 375.04 215.12  108.74
   0   3 -19 660.489 294.239   3-0.84255 0.77268 0.53767-0.38459-0.14036-0.40110  0 131.20 286.95  176.79 131.23 286.86  177.00
   0  -3 -20 342.784 240.968   3-0.81625 0.74239 0.47437-0.62744-0.43279-0.13659  0 122.75 236.63  212.27 122.58 236.73  212.21
   0  -3  20 451.917 266.649   1 0.06975 0.00453-0.99715 0.84373 0.03754 0.53277  0 150.24 336.48   14.67 150.37 336.82   14.77
   0  -3  20 511.930 182.863   2-0.17636 0.24979 0.81527-0.96819 0.52430 0.04639  0 307.01 377.52   97.72 306.76 377.61   97.49
   0   3 -20 345.914 239.509   3-0.84327 0.76973 0.53482-0.38174-0.16190-0.40806  0 125.16 287.77  179.58 125.11 287.50  179.50
   0   3  20 121.726 126.248   1-0.37016 0.44433-0.74273 0.89584 0.50504 0.06469  0 155.20 342.15  101.31 154.96 342.07  100.87
   0  -3 -21 338.935 220.489   3-0.81465 0.73710 0.47227-0.62534-0.43944-0.15842  0 116.37 236.85  213.13 116.26 236.82  213.06
   0  -3  21 131.349 173.986   1 0.04683 0.03117-0.99722 0.84380 0.06357 0.53525  0 146.42 342.30   18.94 146.26 342.25   19.03
   0  -3  21 311.614 175.910   2-0.18078 0.25788 0.81243-0.96535 0.52646 0.07276  0 310.50 386.16   96.48 310.94 386.25   96.81
   0   3 -21 371.292 230.523   3-0.84358 0.76636 0.53181-0.37873-0.18278-0.41568  0 118.98 288.26  181.78 118.81 288.19  181.93
   0   3  21 149.852 182.129   1-0.37303 0.45090-0.73889 0.89200 0.50781 0.09040  0 151.00 348.10  102.62 150.97 347.62  101.53
   0  -3 -22 401.909 278.981   3-0.81284 0.73159 0.46993-0.62300-0.44671-0.17961  0 109.69 236.75  214.02 109.74 236.89  213.99
   0  -3  22 373.137 225.991   1 0.02443 0.05728-0.99596 0.84254 0.08886 0.53848  0 142.15 348.05   23.21 142.04 347.96   23.19
   0  -3  22 441.298 180.900   2-0.18692 0.26769 0.80843-0.96135 0.52944 0.09832  0 315.10 395.90   95.43 315.23 395.45   95.86
   0   3 -22 224.213 231.854   3-0.84352 0.76262 0.52862-0.37554-0.20310-0.42386  0 112.22 289.23  183.94 112.32 288.92  184.31
   0   3  22 268.389 197.501   1-0.37669 0.45827-0.73393 0.88703 0.51136 0.11535  0 146.90 353.31  102.18 146.89 353.45  102.37
   0  -3 -23  1240.7   460.9   3-0.81081 0.72588 0.46737-0.62044-0.45454-0.20025  0 103.31 236.79  214.90 103.01 236.94  215.00
   0  -3  23 949.558 313.447   1 0.00245 0.08297-0.99346 0.84004 0.11347 0.54238  0 137.60 353.69   26.74 137.70 353.95   27.25
   0  -3  23  1533.7   338.1   2-0.19463 0.27907 0.80331-0.95623 0.53314 0.12315  0 319.27 405.53   94.64 319.61 405.30   94.67
   0   3 -23  1136.1   401.3   3-0.84311 0.75854 0.52528-0.37220-0.22293-0.43253  0 105.69 289.80  186.80 105.62 289.71  186.63
   0   3  23  1138.5   339.9   1-0.38107 0.46636-0.72790 0.88101 0.51558 0.13961  0 142.76 359.36  103.19 142.70 359.59  103.39
   0  -3  24 667.742 303.911   1-0.01912 0.10825-0.98980 0.83638 0.13749 0.54688  0 133.30 359.82   30.58 133.23 360.28   31.23
   0  -3  24 715.672 237.024   2-0.20379 0.29191 0.79709-0.95002 0.53748 0.14735  0 324.08 415.62   94.00 324.11 415.88   93.25
   0   3 -24 423.889 277.194   3-0.84236 0.75411 0.52179-0.36872-0.24232-0.44163  2  98.76 290.72  188.80  98.68 290.55  188.92
   0   3  24 899.559 334.037   1-0.38610 0.47510-0.72086 0.87397 0.52042 0.16326  0 138.53 366.00  104.34 138.38 366.07  104.57
   0  -3 -25 503.204 310.829   3-0.80616 0.71384 0.46162-0.61468-0.47160-0.24013  0  88.28 236.79  217.29  88.80 237.00  217.21
   0  -3  25  -0.952  93.820   1-0.04034 0.13319-0.98502 0.83160 0.16096 0.55193  0 128.55 366.47   34.65 128.63 366.98   35.16
   0  -3  25 123.596  93.945   2-0.21432 0.30611 0.78978-0.94270 0.54238 0.17098  0 328.80 426.84   92.01 328.69 427.26   91.61
   0   3 -25  57.158 178.302   3-0.84130 0.74937 0.51815-0.36507-0.26134-0.45111  0  91.74 291.62  190.93  91.48 291.46  191.18
   0   3  25  82.344 152.911   1-0.39170 0.48441-0.71285 0.86595 0.52580 0.18637  0 134.15 372.91  105.72 133.95 372.95  105.89
   0  -3 -26 675.224 350.868   3-0.80353 0.70751 0.45844-0.61151-0.48073-0.25947  0  81.70 236.99  218.11  81.26 237.00  218.40
   0  -3  26 627.608 330.290   1-0.06122 0.15778-0.97917 0.82575 0.18395 0.55745  0 123.58 373.67   38.91 123.86 374.11   39.03
   0  -3  26 685.422 232.984   2-0.22614 0.32160 0.78134-0.93426 0.54776 0.19413  0 333.17 438.70   90.35 333.34 439.56   89.76
   0   3 -26 645.429 370.800   3-0.83993 0.74433 0.51435-0.36127-0.28002-0.46092  0  83.98 292.51  193.67  83.98 292.44  193.41
   0   3  26 788.659 336.727   1-0.39784 0.49426-0.70388 0.85698 0.53166 0.20899  0 129.36 380.37  107.37 129.38 380.26  107.35
   0  -3 -27 -72.141 153.175   3-0.80068 0.70098 0.45508-0.60814-0.49020-0.27848  0  72.49 236.56  220.37  73.38 236.99  219.64
   0  -3  27 130.362 154.894   1-0.08184 0.18212-0.97228 0.81886 0.20650 0.56342  0 118.69 381.86   42.73 118.93 381.71   42.86
   0  -3  27 288.746 181.139   2-0.23917 0.33830 0.77174-0.92466 0.55358 0.21685  0 337.51 452.14   88.21 338.06 452.89   87.71
   0   3 -27 139.138 203.201   3-0.83827 0.73899 0.51039-0.35732-0.29841-0.47104  0  76.37 293.36  195.43  76.14 293.50  195.61
   0   3  27 446.332 244.877   1-0.40446 0.50458-0.69396 0.84707 0.53795 0.23119  0 124.52 388.38  109.66 124.65 388.08  108.95
   0  -3 -28 310.181 246.053   3-0.79764 0.69423 0.45152-0.60459-0.49997-0.29717  0  65.04 236.87  221.35  65.13 236.95  220.94
   0  -3  28 509.555 298.043   1-0.10221 0.20620-0.96436 0.81094 0.22865 0.56978  0 113.75 390.25   47.08 113.81 389.86   46.67
   0  -3  28  73.584 114.108   2-0.25340 0.35620 0.76091-0.91384 0.55976 0.23921  0 341.92 467.19   85.13 342.80 467.38   85.46
   0   3 -28 225.089 255.299   3-0.83631 0.73335 0.50629-0.35321-0.31653-0.48141  0  67.80 294.68  198.27  67.94 294.64  197.80
   0   3  28 282.523 190.211   1-0.41152 0.51536-0.68310 0.83621 0.54463 0.25299  0 119.39 396.12  110.29 119.77 396.47  110.68
   0  -3 -29 482.800 304.003   3-0.79437 0.68728 0.44779-0.60085-0.51002-0.31560  0  56.87 237.08  221.60  56.45 236.89  222.27
   0  -3  29 221.612 174.569   1-0.12246 0.23019-0.95538 0.80185 0.25058 0.57669  0 108.70 397.83   49.75 108.45 398.69   50.48
   0  -3  29 220.402 150.808   2-0.26888 0.37535 0.74874-0.90166 0.56625 0.26125  2 345.96 483.92   81.38 347.56 483.25   83.00
   0   3 -29 314.310 219.172   3-0.83446 0.72737 0.50185-0.34878-0.33395-0.49166  0  59.54 295.61  200.15  59.45 295.83  199.92
   0   3  29 242.082 168.703   1-0.41900 0.52655-0.67128 0.82439 0.55166 0.27445  0 114.82 406.02  112.66 114.69 405.53  112.53
   0  -3 -30 134.223 159.276   3-0.79090 0.68011 0.44386-0.59693-0.52031-0.33378  0  48.03 237.48  223.58  47.31 236.80  223.65
   0  -3 -30  11.701 181.964   4-0.82504 0.71347 0.39168-0.54482-0.51145-0.34376  0  65.89 162.53    5.14  65.56 162.70    5.31
   0  -3  30 202.419 155.459   1-0.14245 0.25389-0.94541 0.79188 0.27207 0.58373  0 102.76 408.46   54.43 102.89 408.20   54.26
   0   3 -30 132.899 212.091   3-0.83195 0.72116 0.49746-0.34439-0.35160-0.50248  0  51.25 297.11  201.89  50.37 297.17  202.07
   0   3  30 160.578 154.518   1-0.42685 0.53810-0.65849 0.81160 0.55899 0.29561  0 109.08 415.29  114.49 109.42 415.34  114.50
   0  -3 -31 146.213 198.376   3-0.78720 0.67272 0.43976-0.59282-0.53082-0.35173  0  37.56 236.44  225.02  37.61 236.69  225.07
   0  -3 -31 246.561 248.895   4-0.81815 0.70286 0.39269-0.54583-0.52318-0.36054  0  57.27 158.16    6.62  56.43 158.12    6.98
   0  -3  31 685.164 369.565   1-0.16238 0.27754-0.93438 0.78085 0.29327 0.59105  2  97.28 419.09   58.41  97.07 418.56   58.05
   0   3 -31 337.721 237.912   3-0.82916 0.71468 0.49288-0.33981-0.36906-0.51349  0  40.67 298.56  204.06  40.75 298.62  204.22
   0   3  31 332.637 222.651   1-0.43504 0.55000-0.64470 0.79781 0.56659 0.31649  0 103.78 425.62  116.12 103.92 426.03  116.59
   0  -3 -32 574.173 351.658   3-0.78327 0.66509 0.43547-0.58854-0.54154-0.36948  2  27.70 236.41  226.73  27.31 236.55  226.53
   0  -3 -32 739.692 423.948   4-0.81093 0.69192 0.39363-0.54677-0.53505-0.37718  0  46.49 153.24    8.74  46.72 153.15    8.68
   0  -3  32 932.828 392.364   1-0.18214 0.30102-0.92231 0.76878 0.31422 0.59863  2  91.27 429.93   62.06  90.95 429.88   61.85
   0   3  32 404.022 261.510   1-0.44356 0.56222-0.62986 0.78297 0.57444 0.33714  2  98.34 437.07  118.37  98.17 437.73  118.81
   0  -4   0 833.775 185.516   1-0.60993 0.60993-0.10210-0.10210 0.69983-0.69983  0 277.72 253.13  185.75 277.90 253.10  185.37
   0   4   0 954.567 213.990   1-0.62148 0.62148 0.10208 0.10208 0.68920-0.68920  0 197.44 258.78  208.78 197.30 258.69  208.84
   0  -4  -1  2071.4   211.5   1-0.59475 0.59104-0.20095-0.00326 0.69442-0.72290  0 277.77 248.96  173.81 277.82 248.98  173.87
   0  -4   1  2018.0   208.8   1-0.61878 0.62249-0.00668-0.19753 0.69837-0.66989  0 278.42 257.19  196.42 278.42 257.22  196.35
   0   4  -1  2060.5   215.2   1-0.61803 0.61432 0.19802 0.00614 0.67384-0.70230  0 196.85 254.93  220.07 196.85 254.94  220.01
   0   4   1  2246.7   221.1   1-0.61958 0.62328 0.00678 0.19743 0.69764-0.66916  0 197.36 262.35  197.78 197.40 262.43  197.90
   0  -4  -2  2562.1   233.3   1-0.57290 0.56549-0.30021 0.09600 0.68166-0.73863  0 278.00 244.85  162.25 278.19 244.84  162.08
   0  -4   2  2373.3   230.1   1-0.62146 0.62887 0.08282-0.28698 0.69148-0.63455  0 279.39 261.23  206.86 279.39 261.34  206.62
   0   4  -2  2757.8   247.3   1-0.60880 0.60139 0.29187-0.08771 0.65211-0.70904  0 196.06 251.14  231.24 196.05 251.20  231.14
   0   4  -2  3393.7   252.0   2-0.62980 0.62244 0.28740-0.08361 0.63431-0.69134  0 201.72 235.16   13.64 201.68 235.15   13.50
   0   4   2  2406.3   229.7   1-0.61192 0.61933-0.08524 0.28944 0.70004-0.64307  0 197.08 266.07  187.19 197.10 266.19  187.31
   0  -4  -3 503.516 157.313   1-0.54489 0.53378-0.39680 0.19259 0.66152-0.74697  0 278.74 240.77  150.64 279.00 240.67  150.23
   0  -4   3 343.521 119.778   1-0.61992 0.63104 0.16449-0.36865 0.67996-0.59456  0 280.49 265.53  216.42 280.77 265.50  216.08
   0   4  -3 790.681 200.728   1-0.59415 0.58303 0.38131-0.17715 0.62481-0.71022  0 194.97 247.32  242.10 194.91 247.45  242.05
   0   4  -3 902.550 186.923   2-0.57580 0.56476 0.38819-0.18441 0.63922-0.72477  0 202.34 231.16   27.18 202.34 231.00   26.60
   0   4   3 578.444 166.934   1-0.59991 0.61103-0.17158 0.37579 0.69677-0.61132  0 196.55 269.87  177.16 196.45 269.95  177.30
   0   4   3 915.968 183.087   3-0.73737 0.74845 0.38907-0.18498-0.64317 0.72858  0 265.46 289.28  241.02 265.52 289.37  241.05
   0  -4  -4  2270.7   222.9   1-0.51168 0.49684-0.48803 0.28388 0.63449-0.74844  0 280.23 236.49  138.56 280.23 236.45  138.54
   0  -4   4  1692.0   203.2   1-0.61489 0.62972 0.23737-0.44153 0.66555-0.55168  0 282.47 269.70  224.63 282.54 269.72  224.64
   0  -4   4  2362.6   209.8   2-0.66180 0.67652 0.21672-0.42051 0.62625-0.51219  0 271.52 287.68    4.34 271.44 287.63    4.60
   0  -4   4  2529.9   203.0   3-0.31504 0.32938 0.33839-0.54451 0.84106-0.72484  0 267.15 220.56   46.00 267.23 220.51   46.20
   0   4  -4  2710.8   223.5   2-0.51046 0.49574 0.48939-0.28561 0.63525-0.74932  0 202.65 226.79   40.55 202.66 226.82   40.49
   0   4  -4  3135.0   223.4   3-0.56867 0.55405 0.46978-0.26500 0.59732-0.71222  0 206.51 289.02   87.21 206.47 289.07   87.31
   0   4   4  2200.8   226.2   1-0.58468 0.59950-0.25053 0.45474 0.68900-0.57507  0 195.40 273.70  168.06 195.45 273.73  168.02
   0   4   4  2931.0   223.5   3-0.78347 0.79824 0.43569-0.23159-0.54101 0.65489  0 269.82 289.32  226.57 269.82 289.32  226.46
   0  -4  -5  9566.1   450.5   1-0.47415 0.45561-0.57182 0.36768 0.60206-0.74449  0 281.77 232.22  127.13 281.87 232.17  127.17
   0  -4   5  7863.1   422.4   1-0.60752 0.62606 0.30119-0.50535 0.64960-0.50727  0 284.59 273.96  232.31 284.67 274.00  232.26
   0  -4   5 11156.4   433.2   2-0.62739 0.64579 0.29234-0.49612 0.63474-0.49216  0 271.48 292.22   14.22 271.45 292.21   14.13
   0  -4   5 10015.8   411.1   3-0.40500 0.42329 0.38726-0.59204 0.76995-0.62632  0 271.71 219.94   59.87 271.73 219.88   59.90
   0   4  -5 11336.6   439.6   2-0.43491 0.41655 0.58671-0.38282 0.62146-0.76413  0 202.68 222.62   54.86 202.64 222.59   54.89
   0   4  -5 12908.0   467.1   3-0.63829 0.61991 0.50008-0.29600 0.49813-0.64079  0 202.62 289.27  100.85 202.61 289.31  100.93
   0   4   5  8257.1   424.5   1-0.56743 0.58596-0.32107 0.52528 0.67799-0.53557  0 194.07 277.50  159.55 194.13 277.53  159.55
   0   4   5 11508.9   456.9   3-0.81116 0.82962 0.46780-0.26371-0.45323 0.59558  0 274.68 289.34  214.89 274.69 289.32  214.83
   0  -4  -6 766.197 187.004   1-0.43371 0.41146-0.64697 0.44283 0.56536-0.73628  0 283.75 227.80  115.83 283.90 227.80  116.25
   0  -4   6  1113.3   189.1   2-0.59049 0.61258 0.36259-0.56637 0.63876-0.46766  0 271.90 296.92   23.00 271.86 296.87   23.22
   0  -4   6  1022.2   200.9   3-0.47068 0.49262 0.42164-0.62642 0.70880-0.53645  0 276.84 219.19   70.35 276.80 219.18   70.35
   0   4  -6  1090.8   198.1   2-0.35172 0.32969 0.67548-0.47158 0.59745-0.76865  0 202.23 218.44   69.53 202.28 218.31   69.41
   0   4  -6  1359.2   234.6   3-0.68818 0.66613 0.52018-0.31609 0.41292-0.58410  0 198.34 289.67  111.79 198.37 289.58  111.93
   0   4   6  1004.3   229.9   1-0.54938 0.57161-0.38286 0.58706 0.66493-0.49403  0 192.53 281.51  151.96 192.51 281.36  151.97
   0   4   6  1166.7   230.1   3-0.82752 0.84968 0.49032-0.28623-0.37851 0.54932  0 279.84 289.55  205.32 280.01 289.36  205.39
   0  -4  -7 495.029 173.795   1-0.39162 0.36566-0.71297 0.50883 0.52571-0.72512  2 286.25 223.38  106.04 286.28 223.33  105.87
   0  -4  -7  1053.2   236.3   3-0.75115 0.72530 0.40244-0.60653-0.61629 0.41700  0 191.06 226.19  237.09 191.03 226.15  237.07
   0  -4   7 443.105 134.405   2-0.55272 0.57849 0.42613-0.62991 0.63885-0.43924  0 272.66 301.73   31.58 272.66 301.64   31.71
   0  -4   7 538.708 158.735   3-0.51794 0.54354 0.44541-0.65019 0.65842-0.45735  0 282.32 218.30   77.92 282.30 218.42   78.29
   0   4  -7 617.437 155.316   2-0.26407 0.23837 0.75255-0.54865 0.56427-0.76402  0 201.72 213.92   83.82 201.59 213.98   83.76
   0   4  -7  1076.0   220.3   3-0.72422 0.69850 0.53301-0.32892 0.34055-0.54026  0 193.84 289.89  120.96 193.88 289.87  120.91
   0   4   7 682.503 193.185   1-0.53153 0.55749-0.43617 0.64032 0.65074-0.45133  0 190.63 285.32  145.50 190.64 285.21  145.26
   0   4   7 700.620 181.062   3-0.83656 0.86230 0.50679-0.30268-0.31436 0.51385  2 285.51 289.63  197.16 285.70 289.40  197.53
   0  -4  -8  1018.5   272.0   1-0.34884 0.31912-0.76978 0.56508 0.48457-0.71278  2 289.08 218.75   96.27 289.00 218.75   96.06
   0  -4  -8  1010.0   254.4   3-0.76753 0.73799 0.41888-0.62297-0.58068 0.35292  0 186.23 226.36  231.86 186.27 226.43  231.96
   0  -4  -8  1365.4   224.6   4-0.79532 0.76557 0.39532-0.59950-0.55938 0.33132  0 203.08 208.00   11.93 203.01 207.87   12.22
   0  -4   8  1018.2   190.5   2-0.51549 0.54493 0.48225-0.68603 0.63586-0.40773  0 273.72 306.47   39.63 273.82 306.54   39.48
   0   4  -8  1214.9   214.6   2-0.17518 0.14581 0.81604-0.61214 0.52369-0.75197  0 200.71 209.44   97.99 200.60 209.58   97.67
   0   4  -8  1298.3   252.8   3-0.75091 0.72150 0.54121-0.33712 0.27857-0.50681  0 189.27 290.19  128.43 189.20 290.18  128.39
   0   4   8 911.335 223.659   1-0.51432 0.54398-0.48148 0.68563 0.63669-0.40880  0 188.46 288.91  139.05 188.52 289.12  139.40
   0   4   8  1551.3   300.0   3-0.84145 0.87087 0.51862-0.31451-0.25894 0.48693  0 291.75 289.56  190.60 291.72 289.52  190.89
   0  -4  -9  8258.9   460.4   1-0.30644 0.27301-0.81821 0.61350 0.44240-0.69914  0 291.90 214.08   86.93 292.01 214.03   86.86
   0  -4  -9  8477.8   496.7   3-0.77903 0.74580 0.43092-0.63501-0.55264 0.29641  0 181.43 226.71  228.00 181.38 226.68  228.05
   0  -4  -9  9495.4   431.5   4-0.81887 0.78540 0.39259-0.59677-0.52197 0.26541  0 198.08 206.25    6.74 198.08 206.26    6.81
   0  -4   9  8068.2   392.1   2-0.48000 0.51313 0.53078-0.73456 0.63068-0.37403  0 275.31 311.58   46.70 275.32 311.58   46.47
   0  -4   9  8539.2   480.8   3-0.57756 0.61047 0.47392-0.67870 0.58576-0.32723  0 294.28 216.77   89.06 294.39 216.71   88.96
   0   4  -9  9411.2   426.0   2-0.08912 0.05592 0.86527-0.66158 0.47765-0.73426  0 199.46 205.14  110.97 199.34 205.10  110.84
   0   4  -9  9937.4   520.2   3-0.77114 0.73806 0.54637-0.34228 0.22477-0.48154  0 184.39 290.50  134.70 184.37 290.51  134.77
   0   4   9  7020.8   431.2   1-0.49838 0.53175-0.51961 0.72375 0.62321-0.36683  0 186.14 293.04  134.19 186.19 293.07  134.33
   0   4   9 11063.7   560.3   3-0.84341 0.87651 0.52744-0.32333-0.21027 0.46676  0 298.10 289.75  185.11 298.07 289.68  185.15
   0  -4 -10 286.414 139.158   1-0.26482 0.22767-0.85886 0.65415 0.40023-0.68549  0 295.28 209.10   78.17 295.30 209.15   78.22
   0  -4 -10 272.630 164.030   3-0.78722 0.75029 0.43978-0.64387-0.53077 0.24607  0 176.27 226.89  224.99 176.39 226.92  225.06
   0  -4  10 182.598  97.456   2-0.44724 0.48395 0.57206-0.77595 0.62430-0.33895  0 277.13 316.83   52.62 277.13 316.78   52.63
   0  -4  10 256.591 141.015   3-0.59621 0.63278 0.48246-0.68725 0.56056-0.27331  0 300.85 215.68   92.52 300.93 215.75   92.49
   0   4 -10 257.202 117.010   2-0.00588-0.03100 0.90138-0.69769 0.42859-0.71372  0 197.99 200.57  123.49 197.82 200.53  123.35
   0   4 -10 309.843 154.100   3-0.78679 0.75004 0.54949-0.34540 0.17741-0.46272  0 179.29 290.62  140.13 179.43 290.87  140.32
   0   4  10 337.627 159.918   1-0.48396 0.52104-0.55140 0.75555 0.61073-0.32587  0 183.82 297.16  130.26 183.67 297.09  130.00
   0   4  10 296.645 160.338   3-0.84338 0.88015 0.53411-0.33001-0.16695 0.45193  0 304.77 289.88  179.80 304.73 289.88  180.08
   0  -4 -11  2920.7   294.5   1-0.22449 0.18363-0.89253 0.68783 0.35858-0.67237  0 298.85 204.23   70.18 298.86 204.10   70.12
   0  -4 -11  2419.6   300.8   3-0.79306 0.75244 0.44630-0.65039-0.51394 0.20078  0 171.27 227.05  222.80 171.30 227.13  222.80
   0  -4  11  2225.2   224.9   2-0.41772 0.45810 0.60649-0.81039 0.61715-0.30327  0 279.31 322.20   57.74 279.22 322.17   57.98
   0  -4  11  2252.3   375.1   3-0.61003 0.65026 0.48864-0.69342 0.54103-0.22505  0 307.88 214.81   95.39 307.79 214.73   95.18
   0   4 -11  2856.0   255.3   2 0.07206-0.11264 0.92548-0.72180 0.37806-0.69171  0 196.19 195.91  135.20 196.08 195.87  135.05
   0   4 -11  3102.7   332.1   3-0.79911 0.75868 0.55116-0.34708 0.13515-0.44898  0 174.41 291.26  145.26 174.38 291.25  145.24
   0   4  11  2416.1   279.3   1-0.47126 0.51205-0.57764 0.78178 0.59950-0.28615  0 180.93 301.22  126.40 180.99 301.17  126.35
   0   4  11  3072.2   335.3   3-0.84196 0.88241 0.53919-0.33508-0.12788 0.44136  0 311.75 290.33  175.60 311.71 290.12  175.55
   0  -4 -12  2379.3   375.3   1-0.18557 0.14099-0.92010 0.71539 0.31784-0.66016  0 302.63 199.03   62.65 302.68 198.86   62.51
   0  -4 -12  1760.3   367.5   3-0.79723 0.75291 0.45106-0.65515-0.50124 0.15961  0 166.19 227.46  220.89 166.12 227.32  221.10
   0  -4  12  1671.4   257.1   2-0.39174 0.43580 0.63489-0.83879 0.60998-0.26757  0 281.60 327.86   62.57 281.55 327.77   62.56
   0  -4  12  2424.6   422.3   3-0.62020 0.66409 0.49313-0.69791 0.52614-0.18143  0 314.84 213.77   97.73 315.00 213.62   97.20
   0   4 -12  1898.4   221.0   2 0.14389-0.18815 0.93930-0.73562 0.32746-0.66962  0 194.26 191.14  146.03 194.16 191.09  145.93
   0   4 -12  2230.5   391.0   3-0.80874 0.76462 0.55183-0.34773 0.09746-0.43943  0 169.20 291.68  149.61 169.26 291.66  149.63
   0   4  12  1753.5   336.0   1-0.46027 0.50477-0.59911 0.80325 0.58966-0.24782  0 178.02 305.36  123.53 178.16 305.33  123.29
   0   4  12  2607.6   432.7   3-0.83953 0.88366 0.54307-0.33897-0.09223 0.43420  0 319.07 290.60  171.45 319.03 290.40  171.43
   0  -4 -13  5533.4   421.5   1-0.14823 0.09994-0.94232 0.73762 0.27823-0.64908  0 306.66 193.43   55.42 306.74 193.40   55.35
   0  -4 -13  4831.7   467.0   3-0.80015 0.75214 0.45445-0.65854-0.49193 0.12183  2 160.90 227.46  220.02 160.85 227.49  219.87
   0  -4  13  5392.9   354.6   2-0.36940 0.41713 0.65801-0.86190 0.60320-0.23225  0 284.02 333.60   66.56 284.10 333.59   66.41
   0  -4  13  4732.0   432.2   3-0.62758 0.67513 0.49634-0.70112 0.51504-0.14161  0 322.39 212.61   98.77 322.56 212.43   98.69
   0   4 -13  6179.8   492.7   3-0.81666 0.76886 0.55172-0.34762 0.06250-0.43297  0 164.07 292.17  153.50 164.02 292.11  153.65
   0   4  13  4746.8   398.5   1-0.45101 0.49921-0.61643 0.82058 0.58124-0.21092  0 175.14 309.59  120.57 175.19 309.60  120.78
   0   4  13  6540.9   513.2   3-0.83634 0.88414 0.54602-0.34191-0.05936 0.42983  0 326.64 290.78  167.78 326.70 290.73  167.65
   0  -4 -14  3181.3   330.1   1-0.11256 0.06056-0.95991 0.75535 0.23986-0.63907  0 310.97 187.66   48.57 311.04 187.70   48.61
   0  -4 -14  3883.7   595.8   3-0.80213 0.75043 0.45678-0.66087-0.48544 0.08686  0 155.53 227.65  218.90 155.47 227.64  219.02
   0  -4  14  3559.6   557.8   3-0.63308 0.68454 0.49787-0.70196 0.50624-0.10681  0 330.22 211.49   99.97 330.26 211.31   99.85
   0   4 -14  2929.5   551.5   3-0.82309 0.77161 0.55101-0.34691 0.03019-0.42916  2 158.63 292.59  157.48 158.68 292.59  157.36
   0   4  14  2517.8   306.1   1-0.44335 0.49527-0.63022 0.83436 0.57425-0.17544  0 172.08 313.92  118.60 172.10 313.97  118.75
   0   4  14  3196.8   382.7   3-0.83257 0.88405 0.54822-0.34411-0.02876 0.42773  0 334.66 291.14  164.04 334.76 291.10  164.13
   0  -4 -15  2859.8   326.0   1-0.07845 0.02274-0.97349 0.76893 0.20279-0.63053  0 315.66 181.75   42.55 315.59 181.73   42.23
   0  -4 -15  2480.2   470.3   3-0.80336 0.74797 0.45824-0.66233-0.48129 0.05425  0 149.99 227.75  218.28 150.00 227.76  218.47
   0  -4  15  2013.2   237.9   2-0.33530 0.39037 0.69111-0.89501 0.59181-0.16379  2 289.86 346.01   72.16 289.80 346.02   72.16
   0  -4  15  2536.4   468.8   3-0.63660 0.69173 0.49937-0.70345 0.50078-0.07282  0 338.59 210.08  100.56 338.58 209.96  100.58
   0   4 -15  3174.7   523.4   3-0.82829 0.77314 0.54982-0.34572 0.00006-0.42753  0 153.28 293.03  160.77 153.23 293.11  160.82
   0   4  15  2493.3   432.6   1-0.43723 0.49286-0.64092 0.84507 0.56862-0.14132  0 168.81 318.40  117.16 168.89 318.46  117.16
   0   4  15  3346.9   559.5   3-0.82831 0.88347 0.54982-0.34571-0.00006 0.42753  0 343.23 291.66  160.87 343.24 291.53  160.84
   0  -4 -16 519.378 204.077   1-0.04584-0.01358-0.98359 0.77903 0.16702-0.62327  0 320.84 175.24   36.64 320.39 175.45   36.18
   0  -4 -16 408.284 219.351   3-0.80399 0.74491 0.45900-0.66309-0.47913 0.02362  0 144.33 227.64  218.19 144.41 227.86  218.19
   0  -4  16 376.699 148.062   2-0.32315 0.38189 0.70230-0.90620 0.58746-0.13091  0 292.72 352.54   74.07 292.89 352.68   74.18
   0  -4  16 610.559 244.073   3-0.63868 0.69749 0.50025-0.70434 0.49752-0.04103  0 347.23 208.75  101.22 347.35 208.49  101.01
   0   4 -16 389.756 226.766   3-0.83250 0.77366 0.54825-0.34414-0.02825-0.42771  0 147.65 293.55  164.31 147.67 293.66  164.07
   0   4  16 469.382 218.870   1-0.43254 0.49187-0.64896 0.85310 0.56428-0.10849  0 165.29 322.90  115.68 165.57 323.09  115.95
   0  -4 -17 934.606 268.768   1-0.01463-0.04851-0.99066 0.78610 0.13250-0.61727  0 325.43 168.91   30.79 325.45 168.82   30.41
   0  -4 -17 849.966 321.807   3-0.80413 0.74135 0.45917-0.66326-0.47865-0.00533  0 138.48 227.91  218.48 138.70 227.94  218.13
   0  -4  17 601.454 181.702   2-0.31400 0.37642 0.71055-0.91445 0.58406-0.09898  0 295.93 359.97   75.21 296.14 359.69   75.69
   0  -4  17 879.874 291.818   3-0.63958 0.70206 0.50063-0.70472 0.49610-0.01108  0 356.58 206.74  101.20 356.63 206.90  101.20
   0   4 -17 840.942 319.094   3-0.83586 0.77334 0.54636-0.34226-0.05505-0.42942  0 142.01 293.98  166.78 141.99 294.26  167.15
   0   4  17 825.938 264.355   1-0.42916 0.49220-0.65466 0.85880 0.56113-0.07686  2 162.23 328.03  115.41 162.14 327.88  115.08
   0   4  17  1219.5   364.2   3-0.81867 0.88118 0.55157-0.34747 0.05285 0.43161  0 361.62 292.56  155.09 361.65 292.56  154.76
   0  -4 -18 252.477 173.362   1 0.01523-0.08209-0.99507 0.79050 0.09918-0.61246  0 330.97 161.68   25.11 330.77 161.81   24.89
   0  -4 -18 549.882 266.484   3-0.80386 0.73738 0.45884-0.66293-0.47961-0.03284  0 132.74 227.91  217.74 132.85 228.00  218.25
   0  -4  18 439.113 165.008   2-0.30752 0.37361 0.71627-0.92017 0.58163-0.06801  0 299.27 367.14   76.50 299.53 367.08   76.75
   0  -4  18 440.567 226.098   3-0.63948 0.70564 0.50059-0.70467 0.49626 0.01729  0 366.77 205.02  101.06 366.46 205.18  101.18
   0   4 -18 540.259 264.158   3-0.83850 0.77231 0.54419-0.34008-0.08056-0.43240  0 136.22 294.71  170.08 136.18 294.91  170.09
   0   4  18 421.700 259.001   1-0.42697 0.49372-0.65829 0.86243 0.55910-0.04634  2 158.43 332.93  114.64 158.60 332.84  114.53
   0   4  18 776.711 325.179   3-0.81339 0.87958 0.55185-0.34775 0.07751 0.43545  0 371.22 293.09  152.01 371.68 293.17  151.93
   0  -4 -19  34.092  73.102   1 0.04383-0.11440-0.99713 0.79256 0.06697-0.60876  0 335.85 154.32   19.44 336.38 154.37   19.59
   0  -4 -19  -7.241 152.388   3-0.80321 0.73305 0.45807-0.66216-0.48179-0.05913  0 126.67 227.43  218.74 126.85 228.03  218.54
   0  -4  19  75.700  91.773   2-0.30353 0.37329 0.71976-0.92365 0.58011-0.03796  0 303.32 375.11   77.70 303.04 374.89   77.40
   0  -4  19  11.592 162.698   3-0.63852 0.70835 0.50018-0.70427 0.49777 0.04431  2 375.84 203.44  101.80 376.92 203.31  100.98
   0   4 -19 213.573 174.222   3-0.84052 0.77066 0.54177-0.33766-0.10498-0.43648  0 130.30 295.23  172.71 130.22 295.60  172.90
   0   4  19-105.293  84.970   1-0.42589 0.49634-0.66009 0.86423 0.55809-0.01684  0 155.58 337.74  113.92 154.95 338.01  114.25
   0  -4 -20  1392.4   353.6   1 0.07127-0.14555-0.99710 0.79253 0.03581-0.60612  0 342.45 146.31   14.59 342.29 146.45   14.49
   0  -4 -20  1794.6   478.6   3-0.80224 0.72839 0.45692-0.66101-0.48505-0.08434  0 120.81 228.24  219.04 120.69 228.04  218.97
   0  -4  20  1178.1   249.7   2-0.30182 0.37525 0.72124-0.92514 0.57946-0.00877  0 306.63 383.36   77.47 306.67 383.17   77.68
   0   4 -20  1511.1   428.9   3-0.84199 0.76845 0.53912-0.33501-0.12847-0.44149  0 123.97 296.48  175.44 124.09 296.35  175.62
   0   4  20  1403.2   383.1   1-0.42580 0.49997-0.66023 0.86437 0.55801 0.01172  0 151.35 343.27  114.24 151.20 343.40  114.23
   0  -4 -21  1840.4   440.2   1 0.09770-0.17570-0.99519 0.79062 0.00561-0.60444  2 348.38 138.08    9.82 348.52 138.00    9.56
   0  -4 -21  1457.2   442.9   3-0.80098 0.72343 0.45542-0.65951-0.48923-0.10862  0 114.49 227.93  219.25 114.35 228.03  219.52
   0  -4  21  1414.8   392.2   1 0.10714-0.02914-0.99406 0.78949-0.00523 0.60405  0 141.29 341.80    7.96 141.32 341.85    7.79
   0  -4  21  1218.5   261.7   2-0.30221 0.37931 0.72090-0.92480 0.57961 0.01962  0 310.22 392.04   77.61 310.40 391.97   77.61
   0   4 -21  1769.8   476.1   3-0.84296 0.76574 0.53628-0.33218-0.15114-0.44732  0 117.54 297.25  178.17 117.79 297.15  178.25
   0   4  21  1526.0   387.8   1-0.42663 0.50450-0.65886 0.86300 0.55878 0.03944  0 147.22 348.96  114.19 147.34 349.03  114.44
   0  -4 -22  91.093 115.022   1 0.12314-0.20485-0.99158 0.78702-0.02369-0.60366  2 355.08 129.03    4.78 355.09 128.93    4.78
   0  -4 -22 199.304 219.314   3-0.79944 0.71820 0.45362-0.65771-0.49423-0.13210  0 107.81 228.27  219.81 107.81 227.98  220.18
   0  -4  22 247.230 199.415   1 0.08329-0.00159-0.99646 0.79190 0.02209 0.60525  0 137.41 347.59   12.02 137.15 347.59   12.25
   0  -4  22 107.400  84.152   2-0.30452 0.38530 0.71889-0.92279 0.58049 0.04727  0 313.95 401.24   77.44 314.24 401.36   77.24
   0   4 -22 122.483 170.947   3-0.84348 0.76258 0.53324-0.32913-0.17311-0.45385  0 111.16 297.89  181.06 111.29 298.01  180.80
   0   4  22 411.653 233.219   1-0.42828 0.50987-0.65611 0.86025 0.56032 0.06638  0 143.40 354.66  114.80 143.36 354.95  114.86
   0  -4 -23 230.574 225.662   3-0.79764 0.71271 0.45153-0.65562-0.49994-0.15485  0 100.74 227.87  221.04 101.04 227.91  220.93
   0  -4  23 361.181 230.609   1 0.05990 0.02552-0.99735 0.79278 0.04875 0.60710  0 132.40 354.02   16.81 132.84 353.63   16.61
   0  -4  23 283.640 142.060   2-0.30863 0.39308 0.71530-0.91920 0.58205 0.07424  0 317.78 411.37   75.98 318.15 411.40   76.57
   0   4 -23 369.843 252.113   3-0.84359 0.75901 0.53001-0.32590-0.19446-0.46099  0 104.93 299.16  182.97 104.57 298.94  183.29
   0   4  23 440.100 237.336   1-0.43070 0.51599-0.65206 0.85621 0.56257 0.09262  0 139.24 360.94  115.24 139.26 361.18  115.48
   0  -4 -24 550.017 365.185   3-0.79560 0.70697 0.44918-0.65327-0.50628-0.17698  2  93.97 228.07  221.67  94.02 227.81  221.77
   0  -4  24 279.300 229.193   1 0.03690 0.05224-0.99682 0.79226 0.07480 0.60957  0 128.68 359.77   21.38 128.39 360.01   20.88
   0  -4  24 287.009 139.960   2-0.31441 0.40253 0.71018-0.91408 0.58422 0.10061  0 322.25 422.17   75.63 322.14 422.17   75.62
   0   4 -24 211.041 222.319   3-0.84331 0.75506 0.52660-0.32249-0.21528-0.46867  2  97.85 299.86  185.71  97.60 299.94  185.74
   0   4  24  49.093 133.907   1-0.43381 0.52281-0.64680 0.85095 0.56545 0.11823  0 134.79 366.58  115.41 135.03 367.78  116.27
   0  -4 -25 656.372 358.675   3-0.79331 0.70099 0.44659-0.65068-0.51319-0.19855  0  86.63 227.61  222.87  86.73 227.67  222.70
   0  -4  25 890.662 319.935   1 0.01424 0.07861-0.99496 0.79039 0.10029 0.61260  0 123.80 366.91   24.62 123.78 366.76   25.07
   0  -4  25 669.331 210.268   2-0.32171 0.41349 0.70361-0.90751 0.58693 0.12643  0 325.89 433.95   73.99 326.18 433.76   74.41
   0   4 -25 704.852 359.345   3-0.84265 0.75073 0.52303-0.31892-0.23562-0.47683  0  90.60 300.85  187.78  90.36 301.02  188.13
   0   4  25 831.162 290.982   1-0.43755 0.53026-0.64038 0.84453 0.56891 0.14326  0 130.89 374.82  117.05 130.66 374.77  117.24
   0  -4 -26 601.488 338.202   3-0.79080 0.69478 0.44375-0.64784-0.52059-0.21961  0  79.16 227.28  223.98  79.13 227.51  223.69
   0  -4 -26 655.619 314.721   4-0.82789 0.73119 0.39123-0.59542-0.50649-0.23469  0  99.47 166.25    4.46  99.65 166.14    4.62
   0  -4  26 415.908 249.122   1-0.00812 0.10468-0.99182 0.78725 0.12526 0.61614  0 119.09 373.87   28.69 119.01 373.95   29.20
   0  -4  26 475.822 196.816   2-0.33055 0.42601 0.69552-0.89942 0.59012 0.15178  0 330.41 445.70   73.47 330.25 446.29   72.95
   0   4 -26 594.588 345.860   3-0.84166 0.74605 0.51928-0.31518-0.25554-0.48541  0  82.75 302.41  190.86  82.82 302.19  190.49
   0   4  26 481.587 238.086   1-0.44187 0.53829-0.63284 0.83698 0.57289 0.16776  0 126.15 382.25  118.20 126.15 382.22  118.37
   0  -4 -27 166.211 207.549   3-0.78805 0.68834 0.44069-0.64478-0.52844-0.24023  0  70.84 227.32  225.00  71.18 227.30  224.75
   0  -4 -27 105.673 160.619   4-0.82243 0.72202 0.39208-0.59626-0.51594-0.25375  0  91.97 162.98    5.68  92.19 162.41    5.95
   0  -4  27 677.613 316.625   1-0.03022 0.13050-0.98745 0.78288 0.14977 0.62015  0 114.46 381.65   33.44 114.05 381.62   33.28
   0  -4  27 273.948 150.388   2-0.34082 0.43994 0.68592-0.88982 0.59373 0.17670  0 334.62 459.66   71.62 334.33 459.88   71.24
   0   4 -27 337.622 236.082   3-0.84032 0.74104 0.51537-0.31127-0.27508-0.49436  0  74.78 302.91  192.64  74.93 303.45  192.82
   0   4  27 474.680 257.868   1-0.44672 0.54685-0.62420 0.82835 0.57734 0.19180  0 121.09 389.90  119.36 121.47 390.19  119.64
   0  -4 -28 789.568 361.312   3-0.78506 0.68166 0.43742-0.64151-0.53669-0.26045  0  62.85 227.13  225.64  62.84 227.06  225.87
   0  -4 -28  1098.4   450.5   4-0.81662 0.71249 0.39290-0.59708-0.52572-0.27248  0  84.73 158.98    6.80  84.39 158.41    7.34
   0  -4  28  1047.2   353.7   1-0.05205 0.15604-0.98189 0.77732 0.17386 0.62458  0 108.91 389.58   37.37 108.87 389.85   37.33
   0   4 -28 518.820 307.264   3-0.83867 0.73571 0.51130-0.30719-0.29429-0.50365  0  66.63 304.88  195.19  66.65 304.82  195.12
   0   4  28  1130.7   393.6   1-0.45207 0.55590-0.61449 0.81863 0.58221 0.21542  0 116.48 398.73  121.14 116.61 398.75  121.07
   0  -4 -29 -14.766 105.151   3-0.78185 0.67476 0.43394-0.63803-0.54530-0.28031  0  54.06 227.16  226.95  54.07 226.78  227.04
   0  -4 -29 -37.298  81.273   4-0.81046 0.70261 0.39369-0.59787-0.53580-0.29090  0  76.26 155.13    8.36  76.19 154.10    8.79
   0  -4  29 357.375 232.551   1-0.07364 0.18134-0.97516 0.77059 0.19755 0.62940  0 103.53 398.98   41.34 103.47 398.72   41.34
   0   4 -29 405.429 293.070   3-0.83669 0.73006 0.50706-0.30295-0.31320-0.51324  0  58.16 306.28  197.15  57.95 306.31  197.39
   0   4  29 230.530 205.348   1-0.45784 0.56538-0.60371 0.80786 0.58747 0.23865  0 111.86 407.43  122.59 111.56 407.99  122.63
   0  -4 -30 485.257 309.586   3-0.77841 0.66762 0.43025-0.63434-0.55424-0.29984  0  44.68 226.55  227.54  44.80 226.44  228.27
   0  -4 -30  26.866 128.702   4-0.80394 0.69237 0.39445-0.59863-0.54616-0.30905  0  67.43 149.25   10.58  67.54 149.45   10.28
   0  -4  30  48.265 112.421   1-0.09506 0.20648-0.96727 0.76270 0.22089 0.63457  2  97.60 408.18   44.83  97.82 408.30   45.33
   0   4 -30 -39.854  93.852   3-0.83481 0.72402 0.50248-0.29839-0.33135-0.52273  0  48.81 307.39  199.18  48.93 307.87  199.60
   0   4  30  26.324  78.387   1-0.46405 0.57530-0.59184 0.79598 0.59306 0.26154  0 106.43 418.02  124.14 106.29 418.01  124.33
   0  -4 -31 304.540 291.252   3-0.77473 0.66025 0.42636-0.63045-0.56347-0.31908  2  35.25 226.15  229.60  34.97 226.06  229.55
   0  -4 -31 320.757 264.698   4-0.79706 0.68177 0.39515-0.59934-0.55675-0.32697  0  58.68 143.88   12.03  58.37 144.40   11.83
   0  -4  31 151.645 152.962   1-0.11631 0.23145-0.95823 0.75366 0.24391 0.64007  2  91.92 418.68   49.49  91.89 418.75   49.32
   0   4 -31 383.072 260.700   3-0.83223 0.71775 0.49794-0.29385-0.34972-0.53283  0  39.09 309.46  201.60  39.21 309.64  201.84
   0   4  31 185.655 150.998   1-0.47065 0.58561-0.57886 0.78301 0.59895 0.28413  0 100.63 429.23  126.85 100.79 428.94  126.18
   0  -4 -32 776.326 376.706   3-0.77081 0.65264 0.42227-0.62636-0.57297-0.33805  0  24.77 225.58  230.71  24.52 225.61  230.88
   0  -4 -32 374.181 314.438   4-0.78982 0.67081 0.39581-0.60000-0.56756-0.34466  0  48.41 139.19   13.37  48.62 138.90   13.42
   0  -4  32 762.641 351.181   1-0.13753 0.25641-0.94796 0.74325 0.26680 0.64605  0  85.70 430.40   53.56  85.58 430.27   53.33
   0   4 -32 586.375 427.283   3-0.82936 0.71119 0.49320-0.28911-0.36788-0.54314  2  28.58 310.85  204.13  28.86 311.57  204.07
   0  -5   0 -42.744  36.188   1-0.60661 0.60661-0.12763-0.12763 0.69911-0.69911  2 290.17 252.22  182.85 289.64 252.28  182.41
   0   5   0  30.159  66.818   1-0.62114 0.62114 0.12760 0.12760 0.68576-0.68576  0 187.92 259.35  211.60 187.84 259.37  211.80
   0  -5  -1 188.473 112.903   1-0.59367 0.58997-0.20665-0.04861 0.69389-0.72237  2 289.51 248.36  173.21 289.51 248.05  173.20
   0  -5   1 186.166 115.975   1-0.61537 0.61907-0.05113-0.20413 0.69985-0.67137  0 290.11 256.42  191.54 290.14 256.50  191.24
   0   5  -1 195.509 115.353   1-0.61760 0.61390 0.20422 0.05098 0.67261-0.70108  0 187.38 255.65  220.63 187.43 255.62  220.73
   0   5   1 125.977 101.149   1-0.62094 0.62464 0.05170 0.20350 0.69462-0.66616  0 188.05 263.30  202.51 187.95 263.11  203.04
   0  -5  -2 286.790 128.989   1-0.57631 0.56890-0.28661 0.03135 0.68386-0.74083  2 289.84 243.80  163.77 289.77 243.81  163.71
   0  -5   2 336.867 145.677   1-0.61986 0.62728 0.02155-0.27675 0.69700-0.64007  0 291.03 260.68  199.56 291.04 260.72  199.57
   0   5  -2 474.669 169.876   1-0.61029 0.60287 0.28012-0.02493 0.65520-0.71214  0 186.60 251.76  229.70 186.72 251.87  229.73
   0   5  -2 579.539 179.529   2-0.63550 0.62814 0.27552-0.02079 0.63321-0.69024  0 193.07 231.84   11.87 192.80 231.95   11.99
   0   5   2 585.830 180.629   1-0.61774 0.62515-0.02202 0.27728 0.69904-0.64208  0 187.82 266.66  194.69 187.78 266.87  194.59
   0  -5  -3 159.787 105.678   1-0.55466 0.54354-0.36583 0.11057 0.66884-0.75429  0 290.59 239.30  154.41 290.41 239.53  154.08
   0  -5   3 143.685 107.262   1-0.62149 0.63261 0.08927-0.34447 0.69075-0.60534  0 292.40 265.20  207.56 292.29 264.99  207.36
   0   5  -3 119.589 106.592   1-0.59925 0.58813 0.35401-0.09881 0.63387-0.71927  0 185.84 248.07  238.07 185.74 248.12  238.68
   0   5  -3 125.453 100.761   2-0.59406 0.58302 0.35618-0.10146 0.63856-0.72411  0 193.51 227.78   22.71 193.61 227.78   22.38
   0   5   3  65.716  79.135   1-0.61110 0.62221-0.09239 0.34765 0.69998-0.61453  0 187.29 270.86  186.56 187.29 270.64  186.49
   0  -5  -4  21.186  62.197   1-0.52914 0.51430-0.44275 0.18757 0.64883-0.76277  0 291.22 235.09  144.71 291.41 235.21  144.42
   0  -5   4  72.292  80.412   1-0.62046 0.63529 0.15136-0.40656 0.68213-0.56826  0 293.78 269.34  214.59 293.89 269.31  214.55
   0   5  -4 -33.142  59.530   2-0.54464 0.52992 0.43879-0.18406 0.63845-0.75251  0 194.54 223.71   33.20 194.17 223.57   33.44
   0   5  -4   0.906  53.372   3-0.52186 0.50723 0.44734-0.19136 0.65398-0.76888  0 202.76 297.37   78.96 202.69 297.33   78.97
   0   5   4  30.668  84.984   1-0.60208 0.61690-0.15832 0.41358 0.69762-0.58368  0 186.51 274.28  178.96 186.52 274.42  178.85
   0   5   4  -6.214  53.760   3-0.76425 0.77902 0.41553-0.16041-0.58818 0.70206  0 274.56 298.62  232.66 274.57 298.69  233.03
   0  -5  -5 961.424 237.518   1-0.49997 0.48143-0.51595 0.26077 0.62457-0.76700  0 292.95 230.84  134.93 292.80 230.82  134.83
   0  -5   5 470.519 159.035   1-0.61737 0.63591 0.20748-0.46268 0.67195-0.52961  0 296.01 273.62  221.42 295.82 273.68  221.12
   0  -5   5 771.935 180.906   3-0.27864 0.29657 0.31790-0.57556 0.86495-0.71967  0 275.68 210.59   40.83 275.79 210.42   40.91
   0   5  -5 858.274 194.335   2-0.48743 0.46902 0.52099-0.26626 0.63193-0.77452  0 194.41 219.40   44.65 194.45 219.31   45.03
   0   5  -5 915.019 189.021   3-0.59649 0.57820 0.48259-0.22662 0.56017-0.70380  0 199.20 297.70   92.81 199.26 297.62   92.55
   0   5   5 885.470 224.911   1-0.59125 0.60978-0.21909 0.47435 0.69265-0.55023  0 185.52 278.15  171.59 185.46 278.24  171.74
   0   5   5  1030.0   213.2   3-0.79580 0.81427 0.44942-0.19430-0.50566 0.64801  0 279.22 298.87  221.64 279.13 298.75  221.69
   0  -5  -6 941.660 234.372   1-0.46788 0.44563-0.58436 0.32918 0.59649-0.76741  0 294.56 226.43  125.50 294.53 226.35  125.40
   0  -5   6 418.093 159.200   1-0.61288 0.63512 0.25754-0.51274 0.66085-0.49004  0 297.83 278.15  226.89 298.08 278.14  227.03
   0  -5   6 676.709 162.519   2-0.65279 0.67487 0.23768-0.49241 0.62902-0.45792  0 281.20 301.56    7.31 281.22 301.38    7.21
   0  -5   6 568.444 156.539   3-0.35453 0.37647 0.35994-0.61591 0.81083-0.63848  0 280.34 209.91   52.59 280.42 209.69   52.21
   0   5  -6 927.573 208.327   2-0.42307 0.40104 0.60042-0.34555 0.61853-0.78973  0 194.44 215.04   56.79 194.45 214.99   57.03
   0   5  -6  1115.0   227.4   3-0.65111 0.62906 0.50546-0.25035 0.47759-0.64877  0 195.33 298.01  103.54 195.41 297.89  103.63
   0   5   6 690.641 214.197   1-0.57927 0.60150-0.27427 0.52953 0.68573-0.51483  0 184.08 282.19  164.95 184.14 282.08  165.19
   0   5   6 806.282 204.604   3-0.81629 0.83845 0.47442-0.21931-0.43264 0.60345  0 284.29 298.90  212.09 284.19 298.88  212.19
   0  -5  -7  1057.1   238.9   1-0.43358 0.40762-0.64720 0.39202 0.56524-0.76464  0 296.66 221.76  116.13 296.60 221.77  116.21
   0  -5   7 693.331 199.251   1-0.60745 0.63340 0.30172-0.55692 0.64945-0.45019  0 300.47 282.59  232.28 300.65 282.69  232.32
   0  -5   7  1068.3   215.8   2-0.62766 0.65342 0.29179-0.54652 0.63469-0.43508  0 281.52 306.28   14.07 281.52 306.26   14.06
   0  -5   7 970.047 214.130   3-0.41370 0.43930 0.39192-0.64789 0.76238-0.56130  2 285.57 208.97   61.14 285.61 208.82   61.25
   0   5  -7  1230.2   231.8   2-0.35299 0.32729 0.67425-0.41937 0.59787-0.79761  0 194.20 210.62   69.29 194.19 210.60   69.20
   0   5  -7  1235.6   242.0   3-0.69295 0.66722 0.52197-0.26686 0.40396-0.60367  0 191.14 298.15  113.04 191.24 298.20  113.06
   0   5   7 924.153 244.378   1-0.56672 0.59266-0.32370 0.57896 0.67750-0.47812  0 182.58 285.93  158.91 182.57 285.97  159.24
   0   5   7  1484.3   277.3   3-0.82929 0.85514 0.49309-0.23797-0.36829 0.56758  2 289.75 299.12  203.95 289.67 299.06  204.12
   0  -5  -8 220.768 128.979   1-0.39772 0.36806-0.70405 0.44887 0.53154-0.75944  0 298.98 216.95  106.85 299.00 217.08  107.33
   0  -5   8  92.939 104.433   1-0.60160 0.63126 0.34029-0.59549 0.63818-0.41044  0 303.09 287.39  236.81 303.50 287.36  237.00
   0  -5   8  62.530  70.312   2-0.60190 0.63134 0.34185-0.59658 0.63798-0.40986  0 282.34 311.08   20.48 282.15 311.26   20.50
   0  -5   8  89.352  88.654   3-0.45896 0.48822 0.41563-0.67160 0.72043-0.49062  0 291.23 207.71   68.07 291.23 207.87   68.44
   0   5  -8 180.231 114.499   2-0.27895 0.24958 0.74054-0.48567 0.57041-0.79868  0 193.71 206.38   81.77 193.67 206.14   81.38
   0   5  -8 142.567 111.594   3-0.72481 0.69541 0.53321-0.27810 0.33928-0.56752  0 186.68 298.57  121.24 186.82 298.53  121.06
   0   5   8  78.410 105.163   1-0.55417 0.58382-0.36742 0.62268 0.66849-0.44062  0 180.83 289.86  153.96 180.78 289.90  153.88
   0   5   8 219.758 128.914   3-0.83692 0.86634 0.50752-0.25239-0.31120 0.53918  0 295.48 299.26  197.10 295.54 299.24  197.15
   0  -5  -9  2191.7   266.3   1-0.36081 0.32738-0.75470 0.49882 0.49629-0.75303  0 301.67 212.23   98.74 301.72 212.24   98.74
   0  -5  -9  2823.5   435.3   3-0.73761 0.70437 0.38930-0.64441-0.64273 0.38650  0 178.52 218.42  241.31 178.57 218.37  240.98
   0  -5   9  1598.4   305.2   1-0.59564 0.62900 0.37368-0.62888 0.62741-0.37121  0 306.51 292.29  240.87 306.64 292.16  241.11
   0  -5   9  1956.3   223.5   2-0.57629 0.60941 0.38737-0.64210 0.63921-0.38257  0 283.10 316.46   26.46 283.08 316.41   26.49
   0  -5   9  2342.8   265.0   3-0.49368 0.52659 0.43331-0.68928 0.68502-0.42649  0 297.21 206.80   74.27 297.24 206.85   74.17
   0   5  -9  1993.0   227.6   2-0.20268 0.16964 0.79786-0.54298 0.53696-0.79377  0 193.04 201.60   93.51 192.90 201.60   93.42
   0   5  -9  2761.5   295.9   3-0.74945 0.71637 0.54080-0.28569 0.28218-0.53895  0 182.07 298.89  127.98 182.21 298.89  127.96
   0   5   9  2150.5   370.8   1-0.54209 0.57546-0.40576 0.66094 0.65904-0.40266  0 178.72 293.95  149.00 178.78 293.88  149.12
   0   5   9  2734.6   300.6   3-0.84136 0.87445 0.51832-0.26319-0.26046 0.51694  0 301.85 299.52  191.12 301.76 299.53  191.07
   0  -5 -10  19.064  71.978   1-0.32369 0.28654-0.79941 0.54353 0.45967-0.74493  0 304.63 207.19   90.46 304.73 207.26   90.54
   0  -5 -10   9.902  85.171   3-0.75082 0.71389 0.40210-0.65722-0.61698 0.33228  0 173.70 218.03  237.34 173.71 218.58  237.17
   0  -5  10 117.444 101.270   2-0.55145 0.58826 0.42814-0.68287 0.63880-0.35364  0 284.01 321.62   31.89 284.30 321.72   31.98
   0  -5  10  55.638  91.483   3-0.52038 0.55695 0.44661-0.70259 0.65566-0.36840  0 303.58 205.79   79.31 303.63 205.74   78.71
   0   5 -10  58.226  91.539   2-0.12721 0.09032 0.84512-0.59051 0.49841-0.78354  0 191.93 197.04  104.43 191.91 196.94  105.07
   0   5 -10  81.682 108.256   3-0.76880 0.73205 0.54584-0.29073 0.23136-0.51666  0 177.26 298.89  133.99 177.44 299.28  134.00
   0   5  10 -11.747  80.555   1-0.53052 0.56761-0.43895 0.69413 0.64993-0.36507  0 176.46 298.05  145.21 176.58 297.93  144.91
   0   5  10 121.142 118.441   3-0.84332 0.88009 0.52667-0.27154-0.21482 0.49980  0 308.40 300.02  185.57 308.34 299.88  185.68
   0  -5 -11  20.221  70.426   1-0.28664 0.24578-0.83835 0.58247 0.42241-0.73620  0 308.37 201.94   82.63 308.01 202.09   82.70
   0  -5 -11 116.539 115.169   3-0.76070 0.72008 0.41194-0.66705-0.59607 0.28291  0 168.54 218.83  235.18 168.73 218.77  234.15
   0  -5 -11  18.700  70.794   4-0.77871 0.73781 0.39666-0.65189-0.58351 0.26993  0 190.05 193.03   15.78 189.97 192.95   15.80
   0  -5  11  87.744  93.694   2-0.52792 0.56840 0.46413-0.71886 0.63717-0.32349  2 285.67 327.46   36.60 285.80 327.22   36.94
   0  -5  11  94.545 127.659   3-0.54102 0.58125 0.45665-0.71263 0.63161-0.31563  0 310.12 204.52   82.82 310.38 204.54   82.32
   0   5 -11 124.461  94.753   2-0.05199 0.01142 0.88271-0.62810 0.45639-0.77003  0 190.97 192.23  117.34 190.69 192.19  116.43
   0   5 -11  10.251  89.084   3-0.78420 0.74377 0.54904-0.29393 0.18569-0.49953  0 172.61 299.45  139.46 172.53 299.71  139.36
   0   5  11  98.809 127.798   1-0.51983 0.56063-0.46746 0.72264 0.64126-0.32791  0 174.31 302.04  140.92 174.21 302.06  141.23
   0   5  11 -52.868  55.632   3-0.84348 0.88393 0.53320-0.27807-0.17339 0.48687  0 314.98 300.07  180.33 315.27 300.28  180.83
   0  -5 -12 147.432 130.101   1-0.24995 0.20537-0.87190 0.61602 0.38495-0.72726  0 311.22 196.83   74.92 311.57 196.72   75.20
   0  -5 -12   5.436  84.443   3-0.76812 0.72380 0.41948-0.67460-0.57932 0.23769  0 163.77 219.11  231.29 163.64 218.93  231.77
   0  -5 -12  79.528  89.274   4-0.79405 0.74942 0.39544-0.65067-0.56130 0.21921  0 184.99 190.99   12.84 184.89 191.11   12.50
   0  -5  12  82.829 110.416   3-0.55696 0.60084 0.46426-0.72024 0.61215-0.26745  0 317.31 203.80   85.97 317.50 203.24   85.17
   0   5 -12  67.162  91.623   2 0.02074-0.06500 0.91067-0.65606 0.41184-0.75400  0 189.35 187.27  127.64 189.27 187.31  127.34
   0   5 -12  57.145 121.044   3-0.79658 0.75248 0.55089-0.29578 0.14426-0.48662  0 167.44 299.90  144.25 167.49 300.17  144.18
   0   5  12 122.077 129.977   1-0.51016 0.55467-0.49172 0.74690 0.63323-0.29139  0 171.98 306.27  137.91 171.66 306.27  138.05
   0   5  12 197.864 133.575   3-0.84234 0.88647 0.53827-0.28314-0.13542 0.47739  0 322.47 300.93  176.45 322.56 300.74  176.42
   0  -5 -13 767.482 246.037   1-0.21393 0.16564-0.90046 0.64458 0.34761-0.71845  0 315.72 191.06   67.59 315.42 191.13   68.04
   0  -5 -13 820.510 329.249   3-0.77366 0.72565 0.42524-0.68035-0.56610 0.19600  2 158.25 219.15  229.85 158.43 219.05  229.92
   0  -5 -13 800.010 221.174   4-0.80482 0.75647 0.39435-0.64958-0.54478 0.17419  0 179.71 189.22    9.87 179.73 189.20   10.08
   0  -5  13 548.674 170.677   2-0.48643 0.53427 0.52231-0.77704 0.63177-0.26106  2 289.72 339.09   44.62 289.53 338.87   45.23
   0  -5  13 759.594 245.600   3-0.56920 0.61675 0.47003-0.72601 0.59664-0.22321  0 324.83 201.88   88.00 325.01 201.83   87.41
   0   5 -13 716.528 191.291   2 0.09000-0.13795 0.92969-0.67509 0.36581-0.73648  0 187.72 182.28  138.02 187.67 182.29  137.75
   0   5 -13  1243.4   322.5   3-0.80664 0.75886 0.55173-0.29662 0.10630-0.47720  0 162.25 300.76  148.20 162.34 300.67  148.57
   0   5  13 975.740 279.713   1-0.50162 0.54983-0.51213 0.76731 0.62598-0.25565  0 168.82 310.49  135.33 168.96 310.59  135.34
   0   5  13  1232.6   317.5   3-0.84018 0.88798 0.54225-0.28712-0.10034 0.47081  0 330.02 301.26  172.58 330.24 301.27  172.37
   0  -5 -14 138.076 128.092   1-0.17877 0.12676-0.92445 0.66857 0.31064-0.71002  0 319.23 185.30   61.24 319.53 185.29   61.20
   0  -5 -14  79.140 116.336   3-0.77776 0.72606 0.42956-0.68468-0.55588 0.15731  0 153.09 219.00  228.78 153.11 219.15  228.50
   0  -5 -14 166.417 126.739   4-0.81232 0.76026 0.39346-0.64869-0.53279 0.13369  0 174.55 187.41    8.32 174.49 187.21    8.35
   0  -5  14 182.457 104.274   2-0.46889 0.52041 0.54508-0.79981 0.62867-0.22944  0 291.55 344.94   48.47 291.74 345.07   48.58
   0  -5  14 156.151 134.319   3-0.57853 0.62973 0.47437-0.73034 0.58448-0.18232  0 332.63 200.29   89.10 332.94 200.31   89.14
   0   5 -14 188.184 126.110   2 0.15509-0.20673 0.94071-0.68610 0.31921-0.71840  0 185.74 177.21  147.56 185.92 177.12  147.65
   0   5 -14  47.594 112.879   3-0.81465 0.76317 0.55182-0.29669 0.07181-0.47079  0 156.93 301.41  152.45 157.10 301.20  152.58
   0   5  14  42.630 116.419   1-0.49418 0.54609-0.52912 0.78430 0.61960-0.22079  0 166.23 314.87  132.57 166.12 315.01  133.05
   0   5  14 112.448 137.100   3-0.83723 0.88871 0.54533-0.29020-0.06766 0.46663  0 338.59 301.69  168.64 338.33 301.87  168.60
   0  -5 -15  1435.0   341.2   1-0.14450 0.08878-0.94433 0.68845 0.27424-0.70214  0 323.73 179.31   54.58 323.90 179.16   54.65
   0  -5 -15 895.541 292.518   3-0.78073 0.72534 0.43274-0.68785-0.54824 0.12120  0 147.66 219.36  227.60 147.67 219.23  227.45
   0  -5 -15  1467.9   319.7   4-0.81740 0.76162 0.39279-0.64802-0.52443 0.09682  0 169.16 185.26    6.99 169.17 185.14    7.16
   0  -5  15 749.375 190.949   2-0.45384 0.50892 0.56400-0.81888 0.62574-0.19773  0 294.06 351.62   51.09 294.16 351.56   51.41
   0  -5  15  1142.7   318.6   3-0.58549 0.64035 0.47758-0.73356 0.57520-0.14431  0 341.16 198.68   90.90 341.30 198.67   90.45
   0   5 -15  1057.6   311.4   3-0.82139 0.76624 0.55127-0.29614 0.03915-0.46662  0 151.82 301.92  156.26 151.71 301.79  156.34
   0   5  15  1138.5   316.0   1-0.48786 0.54348-0.54302 0.79820 0.61414-0.18684  0 162.97 319.68  131.29 163.14 319.57  131.16
   0   5  15  1585.3   382.1   3-0.83366 0.88882 0.54767-0.29254-0.03700 0.46447  0 346.96 302.75  165.17 346.86 302.54  165.08
   0  -5 -16  15.113  53.699   1-0.11132 0.05190-0.96046 0.70475 0.23852-0.69476  0 328.57 172.77   48.65 328.55 172.72   48.38
   0  -5 -16 108.596 138.613   3-0.78279 0.72371 0.43496-0.69007-0.54280 0.08729  0 141.72 219.13  227.58 142.11 219.27  226.70
   0  -5 -16 139.379 130.945   4-0.82063 0.76112 0.39234-0.64757-0.51901 0.06290  0 163.61 182.83    5.82 163.76 182.97    6.39
   0  -5  16 -27.275  48.390   2-0.44106 0.49981 0.57945-0.83432 0.62290-0.16635  0 296.98 358.18   53.84 296.74 358.38   53.77
   0  -5  16 112.837 192.213   3-0.59054 0.64905 0.47989-0.73587 0.56836-0.10875  2 349.77 196.76   91.58 350.15 196.89   91.41
   0   5 -16  -5.131 119.241   3-0.82691 0.76808 0.55020-0.29507 0.00850-0.46447  0 146.13 302.52  159.84 146.20 302.42  159.85
   0   5  16 174.517 159.812   3-0.82957 0.88840 0.54942-0.29429-0.00806 0.46402  0 356.03 303.44  161.36 355.89 303.29  161.75
   0  -5 -17 865.992 278.981   1-0.07914 0.01601-0.97325 0.71754 0.20355-0.68832  0 333.69 165.97   42.38 333.48 165.93   42.36
   0  -5 -17 864.671 305.382   3-0.78412 0.72134 0.43639-0.69151-0.53926 0.05528  0 136.53 219.43  225.78 136.41 219.28  226.22
   0  -5 -17 990.635 302.356   4-0.82239 0.75916 0.39208-0.64731-0.51602 0.03140  2 158.03 180.80    5.84 158.25 180.70    5.96
   0  -5  17 477.926 163.841   2-0.43059 0.49300 0.59175-0.84663 0.62042-0.13533  0 299.50 365.54   55.76 299.49 365.54   55.67
   0  -5  17 663.071 261.538   3-0.59399 0.65616 0.48146-0.73744 0.56363-0.07529  0 359.06 195.23   91.98 359.53 194.95   92.07
   0   5 -17 769.442 285.830   3-0.83140 0.76889 0.54873-0.29360-0.02044-0.46403  0 140.80 302.97  163.31 140.55 303.10  163.18
   0   5  17 640.293 250.069   1-0.47854 0.54158-0.56282 0.81800 0.60594-0.12167  2 156.42 329.37  129.02 156.79 329.12  128.42
   0   5  17  1008.9   330.6   3-0.82503 0.88754 0.55064-0.29551 0.01943 0.46503  0 365.49 304.38  158.88 365.45 304.13  158.60
   0  -5 -18  1439.2   367.1   1-0.04799-0.01886-0.98301 0.72731 0.16939-0.68267  0 338.65 158.66   36.77 338.70 158.74   36.57
   0  -5 -18  1306.0   398.7   3-0.78482 0.71835 0.43716-0.69227-0.53736 0.02491  0 130.59 219.17  225.94 130.57 219.25  225.96
   0  -5 -18  1372.7   337.0   4-0.82297 0.75603 0.39200-0.64723-0.51502 0.00189  0 152.72 178.21    5.87 152.63 178.32    5.82
   0  -5  18  1086.7   231.9   2-0.42243 0.48851 0.60116-0.85603 0.61836-0.10474  0 302.42 373.38   56.94 302.38 373.10   57.14
   0   5 -18  1382.2   381.4   3-0.83503 0.76884 0.54689-0.29176-0.04792-0.46504  0 134.67 303.98  166.51 134.75 303.84  166.33
   0   5  18  1255.2   336.6   1-0.47541 0.54216-0.56926 0.82444 0.60317-0.09041  0 153.38 334.10  127.69 153.42 334.17  127.52
   0   5  18  1365.9   372.5   3-0.82012 0.88631 0.55143-0.29630 0.04567 0.46730  0 375.55 305.01  155.48 375.62 305.06  155.59
   0  -5 -19  1254.4   349.9   1-0.01781-0.05276-0.99006 0.73435 0.13603-0.67782  0 344.25 151.24   31.14 344.25 151.09   30.99
   0  -5 -19  1205.8   399.0   3-0.78499 0.71483 0.43734-0.69246-0.53688-0.00403  0 124.23 218.72  226.21 124.56 219.20  225.89
   0  -5 -19 907.119 313.149   4-0.82257 0.75191 0.39205-0.64729-0.51570-0.02593  0 146.94 175.45    6.20 146.88 175.81    5.92
   0  -5  19 688.334 201.931   2-0.41639 0.48615 0.60798-0.86285 0.61681-0.07465  0 305.03 380.68   58.18 305.41 381.10   58.22
   0   5 -19  1020.7   362.0   3-0.83789 0.76803 0.54476-0.28963-0.07415-0.46731  0 128.73 304.53  169.78 128.80 304.64  169.35
   0   5  19 573.393 244.450   1-0.47324 0.54369-0.57367 0.82885 0.60125-0.06000  0 149.79 339.65  127.04 149.93 339.42  126.91
   0  -5 -20 134.948 124.140   1 0.01140-0.08568-0.99463 0.73892 0.10348-0.67379  2 350.00 142.97   25.82 350.11 142.94   25.60
   0  -5 -20 186.848 202.933   3-0.78471 0.71085 0.43703-0.69215-0.53766-0.03173  0 118.39 219.11  225.92 118.39 219.10  226.00
   0  -5 -20 -61.411  71.717   4-0.82135 0.74697 0.39223-0.64747-0.51779-0.05235  0 140.83 172.96    6.79 141.00 173.17    6.21
   0  -5  20  61.948  86.091   2-0.41244 0.48587 0.61240-0.86727 0.61576-0.04507  0 308.65 390.01   58.14 308.56 389.57   58.92
   0   5 -20  26.607 154.154   3-0.84010 0.76656 0.54236-0.28723-0.09931-0.47065  0 122.87 305.23  172.48 122.68 305.50  172.25
   0   5  20 235.130 185.492   1-0.47196 0.54612-0.57625 0.83143 0.60011-0.03038  0 146.15 344.95  126.72 146.32 344.90  126.54
   0  -5 -21 698.308 297.786   1 0.03964-0.11763-0.99696 0.74125 0.07171-0.67053  0 356.23 134.44   20.26 356.33 134.23   20.37
   0  -5 -21 594.444 307.910   3-0.78402 0.70647 0.43628-0.69140-0.53953-0.05833  0 112.55 219.38  225.58 112.02 218.98  226.26
   0  -5 -21 586.502 268.340   4-0.81940 0.74130 0.39251-0.64774-0.52108-0.07757  0 134.80 170.59    6.41 134.96 170.38    6.68
   0  -5  21 591.133 198.405   2-0.41046 0.48756 0.61460-0.86947 0.61523-0.01601  0 311.29 398.24   59.71 311.81 398.59   59.27
   0   5 -21 369.316 267.908   3-0.84172 0.76450 0.53970-0.28457-0.12353-0.47493  0 116.34 305.99  174.89 116.36 306.43  175.05
   0   5  21 395.748 245.367   1-0.47151 0.54939-0.57714 0.83232 0.59972-0.00150  0 142.58 350.44  126.48 142.58 350.63  126.42
   0  -5 -22  47.512  80.138   1 0.06698-0.14869-0.99723 0.74153 0.04069-0.66803  0 363.08 125.10   14.98 362.94 124.87   15.29
   0  -5 -22 -56.521  80.617   3-0.78296 0.70172 0.43514-0.69025-0.54236-0.08397  0 105.06 218.74  226.30 105.44 218.81  226.64
   0  -5 -22  82.187 138.533   4-0.81682 0.73500 0.39287-0.64810-0.52540-0.10176  0 128.84 167.68    7.29 128.74 167.42    7.29
   0  -5  22  18.977  73.564   2-0.41035 0.49112 0.61472-0.86960 0.61520 0.01256  0 315.24 407.95   59.26 315.15 408.22   59.29
   0   5 -22  50.680 155.872   3-0.84281 0.76191 0.53683-0.28170-0.14693-0.48002  0 109.75 307.63  177.71 109.84 307.43  177.76
   0   5  22  11.679 136.495   1-0.47186 0.55344-0.57645 0.83163 0.60002 0.02668  0 138.42 356.81  126.99 138.71 356.66  126.51
   0  -5 -23 161.352 131.245   1 0.09353-0.17895-0.99561 0.73991 0.01040-0.66625  0 370.01 115.08   10.23 369.94 114.79   10.34
   0  -5 -23 127.541 150.135   3-0.78157 0.69663 0.43364-0.68875-0.54604-0.10875  2  98.81 218.26  227.39  98.62 218.60  227.15
   0  -5 -23  92.498 152.620   4-0.81366 0.72812 0.39329-0.64852-0.53060-0.12506  0 122.65 164.60    8.20 122.32 164.29    8.04
   0  -5  23  -2.890 127.272   1 0.11092-0.02550-0.99353 0.73783-0.00958 0.66544  0 126.92 353.82    7.21 127.00 353.52    7.08
   0  -5  23 241.600 131.164   2-0.41201 0.49646 0.61287-0.86774 0.61565 0.04065  0 318.23 418.94   58.38 318.55 418.51   59.00
   0   5 -23 182.941 197.378   3-0.84343 0.75885 0.53373-0.27860-0.16963-0.48582  0 102.79 308.22  180.06 103.09 308.52  180.40
   0   5  23 101.641 142.225   1-0.47292 0.55821-0.57431 0.82949 0.60097 0.05422  0 134.33 362.59  126.40 134.70 363.01  126.82
   0  -5 -24 318.329 204.029   1 0.11927-0.20841-0.99224 0.73654-0.01922-0.66515  2 376.38 104.39    5.46 377.39 103.88    5.51
   0  -5 -24 -11.494 132.440   3-0.77987 0.69124 0.43181-0.68692-0.55049-0.13278  0  91.04 218.23  228.36  91.54 218.35  227.76
   0  -5 -24-109.676  91.191   4-0.80998 0.72072 0.39375-0.64898-0.53658-0.14759  0 115.42 161.13    8.24 115.68 160.95    8.90
   0  -5  24  14.320 144.195   1 0.08710 0.00204-0.99618 0.74047 0.01775 0.66662  0 122.39 360.45   12.19 122.56 359.97   11.54
   0  -5  24 104.682  92.858   2-0.41538 0.50349 0.60912-0.86399 0.61654 0.06829  0 322.52 429.41   58.56 322.00 429.56   58.40
   0   5  24  95.069 154.749   1-0.47466 0.56366-0.57079 0.82597 0.60251 0.08117  0 130.30 369.80  126.32 130.55 369.74  127.31
   0  -5 -25  88.792 181.967   3-0.77787 0.68555 0.42968-0.68479-0.55560-0.15613  0  84.47 217.99  228.35  84.18 218.05  228.46
   0  -5 -25 152.738 186.203   4-0.80580 0.71282 0.39424-0.64947-0.54323-0.16944  0 108.54 156.76   10.03 108.80 157.39    9.86
   0  -5  25 193.219 227.901   1 0.06358 0.02927-0.99731 0.74160 0.04458 0.66831  0 117.78 366.81   15.75 117.94 366.80   15.92
   0   5 -25 259.609 227.839   3-0.84335 0.75143 0.52695-0.27182-0.21320-0.49924  0  88.65 311.11  185.19  88.79 310.96  185.49
   0   5  25 436.204 241.868   1-0.47702 0.56973-0.56596 0.82114 0.60459 0.10757  0 126.63 376.68  127.23 126.24 376.88  127.98
   0  -5 -26 444.516 291.989   3-0.77559 0.67958 0.42727-0.68239-0.56133-0.17888  0  76.31 217.72  229.78  76.49 217.71  229.25
   0  -5 -26 740.424 380.887   4-0.80116 0.70447 0.39474-0.64997-0.55047-0.19071  0 101.60 153.48   10.77 101.63 153.59   10.91
   0  -5  26 646.866 287.172   1 0.04032 0.05625-0.99699 0.74128 0.07094 0.67046  0 113.08 374.32   20.23 113.14 374.07   20.24
   0  -5  26 340.023 160.558   2-0.42686 0.52232 0.59606-0.85093 0.61950 0.12240  0 329.22 453.74   57.32 328.92 454.30   56.34
   0   5 -26 643.940 351.513   3-0.84271 0.74711 0.52328-0.26815-0.23422-0.50673  0  81.38 312.63  187.92  81.18 312.33  187.96
   0   5  26 263.603 192.366   1-0.47996 0.57637-0.55988 0.81506 0.60718 0.13347  0 121.29 384.35  128.30 121.78 384.49  128.83
   0  -5 -27  32.588 167.946   3-0.77304 0.67333 0.42460-0.67971-0.56759-0.20108  0  68.62 217.36  229.89  68.44 217.30  230.13
   0  -5 -27   8.054 135.699   4-0.79609 0.69567 0.39525-0.65048-0.55823-0.21146  2  94.03 149.44   12.17  94.15 149.50   12.05
   0  -5  27 254.661 178.463   1 0.01729 0.08298-0.99529 0.73958 0.09687 0.67305  0 108.51 381.39   24.41 108.12 381.84   24.51
   0   5 -27  37.236 143.160   3-0.84170 0.74242 0.51943-0.26430-0.25479-0.51465  0  73.53 314.48  190.37  73.22 313.82  190.40
   0   5  27  67.685 119.003   1-0.48339 0.58352-0.55260 0.80778 0.61024 0.15890  0 116.34 392.18  129.60 117.13 392.64  129.84
   0  -5 -28 597.099 334.497   3-0.77023 0.66683 0.42167-0.67678-0.57434-0.22280  0  59.95 216.78  231.25  59.99 216.84  231.07
   0  -5 -28 489.878 313.103   4-0.79058 0.68644 0.39575-0.65098-0.56645-0.23175  0  86.30 144.74   13.24  86.31 145.10   13.26
   0  -5  28 550.913 308.755   1-0.00554 0.10953-0.99225 0.73654 0.12239 0.67605  0 102.97 389.68   28.45 102.88 390.18   28.72
   0   5 -28  1091.4   433.2   3-0.84033 0.73737 0.51540-0.26027-0.27497-0.52298  0  64.52 315.57  193.06  64.86 315.44  192.80
   0   5  28 844.761 340.634   1-0.48736 0.59120-0.54410 0.79928 0.61370 0.18392  0 112.19 401.06  130.97 112.29 401.40  131.01
   0  -5 -29 490.753 331.454   3-0.76716 0.66006 0.41850-0.67361-0.58154-0.24407  0  51.69 216.40  232.12  51.09 216.31  232.08
   0  -5 -29 321.297 244.938   4-0.78465 0.67680 0.39623-0.65146-0.57508-0.25162  0  77.93 140.02   14.33  78.07 140.36   14.54
   0  -5  29 531.939 353.536   1-0.02820 0.13590-0.98790 0.73219 0.14753 0.67942  2  97.86 399.37   33.11  97.40 399.17   32.91
   0   5 -29 742.447 390.612   3-0.83862 0.73198 0.51119-0.25606-0.29479-0.53165  0  55.92 316.98  194.84  56.05 317.21  195.18
   0   5  29 450.007 197.734   1-0.49179 0.59933-0.53442 0.78960 0.61755 0.20857  0 107.15 410.82  132.14 107.25 410.87  132.33
   0  -5 -30 331.344 304.675   3-0.76383 0.65304 0.41510-0.67021-0.58913-0.26495  0  42.21 216.08  232.70  41.67 215.71  233.16
   0  -5 -30 907.717 404.852   4-0.77831 0.66674 0.39668-0.65191-0.58408-0.27113  0  69.28 135.57   15.46  69.37 135.22   15.89
   0  -5  30 817.491 356.277   1-0.05067 0.16209-0.98227 0.72657 0.17234 0.68313  2  91.03 408.64   36.63  91.62 408.91   37.07
   0   5 -30 375.062 283.129   3-0.83657 0.72626 0.50680-0.25167-0.31430-0.54064  0  46.95 319.14  197.47  46.74 319.13  197.53
   0   5  30 709.440 317.539   1-0.49664 0.60789-0.52355 0.77873 0.62173 0.23287  0 101.82 420.21  133.01 101.97 421.14  133.80
   0  -5 -31  33.084 107.073   4-0.77157 0.65628 0.39709-0.65232-0.59340-0.29031  0  60.35 131.11   15.94  60.14 129.62   17.30
   0  -5  31 418.101 235.376   1-0.07298 0.18811-0.97538 0.71967 0.19683 0.68715  0  85.39 418.96   40.93  85.54 419.52   41.22
   0   5 -31 302.357 206.839   3-0.83459 0.72011 0.50208-0.24696-0.33301-0.54954  0  36.98 321.20  199.48  37.05 321.17  199.80
   0  -5 -32 277.219 227.302   3-0.75639 0.63822 0.40762-0.66274-0.60538-0.30564  0  21.34 214.61  235.33  21.01 214.26  235.49
   0  -5 -32  24.417 109.696   4-0.76442 0.64541 0.39746-0.65269-0.60302-0.30920  0  50.39 123.67   18.81  50.31 123.51   18.77
   0   5 -32 246.612 222.542   3-0.83189 0.71372 0.49737-0.24226-0.35195-0.55907  2  26.05 323.27  201.83  26.54 323.48  202.11
   0   5  32 107.696 125.017   1-0.50747 0.62614-0.49823 0.75341 0.63097 0.28060  0  90.22 445.08  136.81  90.62 444.71  137.19
   0  -6   0 125.548 106.079   1-0.60289 0.60289-0.15316-0.15316 0.69791-0.69791  0 302.19 251.45  179.63 302.07 251.40  179.45
   0   6   0  89.691 101.015   1-0.62040 0.62040 0.15312 0.15312 0.68185-0.68185  0 178.67 260.25  215.01 178.32 260.05  214.76
   0  -6  -1 812.213 226.090   1-0.59129 0.58759-0.21889-0.08742 0.69267-0.72116  0 301.79 247.00  171.61 301.91 247.05  171.76
   0  -6   1 757.665 222.773   1-0.61144 0.61515-0.08939-0.21692 0.70001-0.67152  0 302.52 255.85  186.59 302.57 255.75  186.83
   0   6  -1 791.132 224.801   1-0.61667 0.61296 0.21673 0.08951 0.67004-0.69851  0 177.94 256.33  222.50 177.93 256.29  222.20
   0   6  -1  1169.5   258.3   2-0.66356 0.65988 0.21253 0.09314 0.62566-0.65418  0 182.70 232.75    4.29 182.72 232.82    4.07
   0   6   1 961.986 245.278   1-0.62149 0.62520 0.09024 0.21600 0.69063-0.66216  0 178.52 263.71  207.65 178.45 263.81  207.48
   0  -6  -2 679.680 224.377   1-0.57654 0.56913-0.28566-0.02065 0.68401-0.74098  0 302.05 242.65  163.67 302.09 242.68  163.83
   0  -6   2 729.734 219.532   1-0.61727 0.62468-0.02841-0.27791 0.69926-0.64230  0 303.34 260.03  193.77 303.41 260.11  193.85
   0   6  -2  1002.5   259.6   1-0.61028 0.60286 0.28022 0.02602 0.65518-0.71211  0 177.47 252.42  229.52 177.29 252.54  229.74
   0   6  -2  1076.0   249.6   2-0.63513 0.62777 0.27632 0.02936 0.63329-0.69032  0 183.88 228.81   12.44 183.83 228.67   12.09
   0   6   2 442.540 170.019   1-0.62018 0.62759 0.02893 0.27731 0.69648-0.63954  0 178.38 267.68  200.67 178.33 267.58  200.42
   0  -6  -3 676.947 206.214   1-0.55862 0.54751-0.35247 0.04616 0.67176-0.75721  0 302.69 238.34  155.61 302.63 238.28  155.72
   0  -6   3 357.644 148.948   1-0.62019 0.63131 0.02920-0.33543 0.69646-0.61106  0 304.68 264.73  200.50 304.60 264.48  200.45
   0   6  -3 763.803 221.496   1-0.60118 0.59006 0.34278-0.03655 0.63741-0.72281  0 176.44 248.78  237.40 176.40 248.78  237.30
   0   6  -3 764.201 206.184   2-0.60107 0.59003 0.34338-0.03771 0.63805-0.72360  0 184.87 224.44   20.62 184.74 224.47   20.70
   0   6   3 590.327 202.423   1-0.61715 0.62826-0.03001 0.33632 0.69932-0.61387  0 177.88 271.31  193.65 177.97 271.36  193.67
   0  -6  -4 681.953 204.808   1-0.53781 0.52298-0.41831 0.11209 0.65573-0.76967  0 303.94 233.70  147.38 303.48 233.84  147.53
   0  -6   4 549.673 191.739   1-0.62146 0.63629 0.08282-0.38906 0.69148-0.57761  0 306.27 269.05  206.63 306.10 268.91  206.62
   0   6  -4  1084.0   274.7   1-0.58954 0.57471 0.40367-0.09743 0.61690-0.73076  0 175.10 245.01  244.56 175.28 245.00  244.85
   0   6  -4  1193.8   253.9   2-0.56113 0.54641 0.41261-0.10694 0.63913-0.75319  0 185.32 220.27   29.65 185.43 220.23   29.88
   0   6   4  1020.5   266.2   1-0.61183 0.62665-0.08603 0.39235 0.70003-0.58610  0 177.39 275.17  187.47 177.34 275.17  187.22
   0   6   4 902.264 193.973   3-0.75176 0.76653 0.40303-0.09690-0.61504 0.72892  0 279.93 308.50  237.12 279.76 308.55  236.89
   0  -6  -5  3493.3   335.0   1-0.51401 0.49546-0.48226 0.17605 0.63643-0.77886  0 304.62 229.38  139.40 304.69 229.32  139.30
   0  -6   5  3149.4   328.5   1-0.62104 0.63958 0.13222-0.43846 0.68508-0.54275  0 307.78 273.47  212.56 307.92 273.41  212.33
   0  -6   5  3845.4   289.4   3-0.15816 0.17609 0.24778-0.55697 0.92900-0.78373  0 280.24 200.62   24.13 280.38 200.47   23.94
   0   6  -5  4307.6   346.7   2-0.51519 0.49679 0.48267-0.17700 0.63582-0.77841  0 185.94 215.89   39.60 185.90 215.92   39.54
   0   6   5  3557.4   344.6   1-0.60505 0.62358-0.13858 0.44489 0.69867-0.55625  0 176.38 279.06  181.09 176.46 279.00  181.14
   0   6   5  4693.0   329.9   3-0.78434 0.80280 0.43663-0.13049-0.53867 0.68101  0 284.00 308.63  226.09 284.06 308.68  226.14
   0  -6  -6 12277.3   619.2   1-0.48764 0.46539-0.54349 0.23728 0.61395-0.78487  0 306.25 224.73  131.05 306.22 224.72  131.09
   0  -6   6 10010.1   574.2   1-0.61929 0.64154 0.17724-0.48348 0.67772-0.50692  0 310.02 277.99  217.70 310.06 277.99  217.57
   0   6  -6 15100.8   627.7   2-0.46335 0.44132 0.55222-0.24637 0.62770-0.79891  0 186.13 211.55   49.53 186.15 211.55   49.64
   0   6  -6 17472.9   628.6   3-0.62336 0.60142 0.49451-0.18734 0.52142-0.69377  0 192.00 306.46   97.53 192.01 306.48   97.84
   0   6   6 11090.7   597.7   1-0.59721 0.61944-0.18727 0.49358 0.69561-0.52471  0 175.24 282.82  175.41 175.35 282.87  175.47
   0   6   6 14594.4   682.9   3-0.80686 0.82902 0.46247-0.15634-0.46911 0.63992  2 288.93 308.93  216.86 288.90 308.89  216.88
   0  -6  -7  2389.6   400.0   1-0.45910 0.43314-0.60133 0.29511 0.58860-0.78801  0 307.95 220.05  122.93 308.08 220.01  122.97
   0  -6   7  2298.1   383.5   1-0.61657 0.64253 0.21789-0.52413 0.66980-0.47053  0 312.60 282.64  222.50 312.49 282.66  222.34
   0  -6   7  1958.8   230.6   3-0.30847 0.33356 0.33471-0.64390 0.84554-0.64215  2 289.70 198.62   45.25 289.68 198.56   45.23
   0   6  -7  2548.1   271.1   2-0.40630 0.38060 0.61919-0.31334 0.61409-0.81383  0 186.08 207.08   60.01 186.17 207.10   60.01
   0   6  -7  2698.2   273.5   3-0.66730 0.64157 0.51204-0.20590 0.45039-0.65010  0 188.17 306.84  107.18 188.16 306.79  107.16
   0   6   7  2272.3   403.2   1-0.58865 0.61459-0.23190 0.53822 0.69126-0.49187  0 173.98 286.67  170.14 174.01 286.79  170.23
   0   6   7  2388.8   267.0   3-0.82215 0.84800 0.48242-0.17629-0.40630 0.60559  0 294.05 309.25  208.72 294.19 309.17  208.86
   0  -6  -8  2161.6   384.0   1-0.42879 0.39912-0.65526 0.34905 0.56079-0.78869  0 310.20 215.28  115.06 310.27 215.19  114.99
   0  -6   8  1063.6   267.5   1-0.61323 0.64289 0.25424-0.56047 0.66164-0.43390  0 315.35 287.33  226.64 315.22 287.45  226.64
   0  -6   8  1990.3   312.2   2-0.65577 0.68521 0.23084-0.53651 0.62816-0.40003  0 291.75 316.42    6.24 291.76 316.42    6.36
   0  -6   8  1833.3   323.3   3-0.36089 0.39015 0.36341-0.67058 0.80595-0.57615  0 294.91 197.92   53.33 294.91 197.65   53.16
   0   6  -8  1934.0   241.7   2-0.34468 0.31531 0.68225-0.37640 0.59506-0.82334  0 186.05 202.61   70.47 185.98 202.57   70.60
   0   6  -8  2398.4   269.9   3-0.70254 0.67314 0.52549-0.21936 0.38539-0.61363  0 183.95 307.21  115.47 184.00 307.16  115.38
   0   6   8  1820.3   360.4   1-0.57971 0.60935-0.27241 0.57872 0.68600-0.45814  0 172.27 290.59  165.49 172.46 290.75  165.41
   0   6   8  2253.4   269.2   3-0.83223 0.86178 0.49795-0.19181-0.34969 0.57745  0 299.94 309.53  201.91 299.91 309.53  201.84
   0  -6  -9 171.971 122.232   1-0.39710 0.36373-0.70497 0.39876 0.53095-0.78733  0 312.76 210.09  106.70 312.76 210.22  107.18
   0  -6   9 212.469 138.255   1-0.60950 0.64286 0.28647-0.59271 0.65354-0.39734  0 318.24 292.57  230.36 318.23 292.37  230.49
   0  -6   9 437.356 150.815   2-0.63780 0.67092 0.27067-0.57634 0.63273-0.37608  0 292.16 321.67   11.36 292.26 321.71   11.37
   0  -6   9 454.757 173.020   3-0.40371 0.43663 0.38658-0.69375 0.77105-0.51252  0 300.90 196.59   59.66 300.73 196.47   59.70
   0   6  -9 366.241 155.909   2-0.27968 0.24664 0.73994-0.43409 0.57070-0.82751  0 185.54 198.00   80.97 185.56 197.95   81.26
   0   6  -9 517.784 190.653   3-0.73039 0.69731 0.53501-0.22888 0.32698-0.58375  0 179.53 307.49  122.44 179.61 307.55  122.56
   0   6   9 362.478 188.738   1-0.57068 0.60403-0.30882 0.61513 0.68019-0.42384  0 170.99 294.60  160.52 170.70 294.77  161.04
   0   6   9 381.737 175.450   3-0.83828 0.87137 0.51042-0.20426-0.29830 0.55479  0 306.07 309.95  195.73 306.04 309.89  195.60
   0  -6 -10  2603.2   418.5   1-0.36446 0.32738-0.75026 0.44404 0.49947-0.78434  0 315.45 205.10   99.75 315.55 205.08   99.56
   0  -6  10  1607.7   337.6   1-0.60558 0.64265 0.31485-0.62109 0.64576-0.36109  0 321.52 297.45  233.91 321.53 297.44  233.91
   0  -6  10  2356.3   263.3   2-0.61987 0.65668 0.30741-0.61309 0.63594-0.35077  0 293.09 327.18   15.99 293.02 327.16   16.06
   0  -6  10  2378.2   281.4   3-0.43784 0.47441 0.40465-0.71182 0.74057-0.45331  0 306.87 195.24   65.16 306.96 195.19   65.05
   0   6 -10  2265.8   260.6   2-0.21232 0.17560 0.79119-0.48534 0.54145-0.82680  0 185.06 193.14   92.11 184.95 193.22   91.92
   0   6 -10  2978.1   320.1   3-0.75259 0.71583 0.54169-0.23556 0.27434-0.55964  0 175.06 307.93  128.93 175.02 307.99  128.90
   0   6  10  2994.3   478.1   1-0.56187 0.59892-0.34123 0.64754 0.67408-0.38924  0 168.65 298.74  157.09 168.74 298.87  157.10
   0   6  10  3045.8   333.9   3-0.84188 0.87865 0.52002-0.21386-0.25172 0.53670  0 312.60 310.46  190.12 312.55 310.39  190.04
   0  -6 -11  1655.0   354.0   1-0.33100 0.29014-0.79107 0.48401 0.46696-0.78075  0 318.54 199.82   92.18 318.67 199.76   92.13
   0  -6  11  1670.3   339.7   1-0.60172 0.64250 0.33957-0.64581 0.63840-0.32527  0 325.18 302.84  237.03 325.11 302.69  236.91
   0  -6  11  1852.2   296.4   2-0.60242 0.64291 0.34087-0.64654 0.63794-0.32427  0 294.06 332.83   20.52 294.05 332.81   20.38
   0  -6  11  1481.2   315.9   3-0.46508 0.50531 0.41877-0.72595 0.71439-0.39841  0 313.57 193.75   69.12 313.59 193.80   69.44
   0   6 -11  2082.1   334.0   2-0.14494 0.10436 0.83494-0.52941 0.50770-0.82135  0 184.28 188.50  102.33 184.15 188.36  102.37
   0   6 -11  2024.6   369.0   3-0.77050 0.73007 0.54622-0.24009 0.22659-0.54042  0 170.31 308.50  134.72 170.26 308.46  134.56
   0   6  11  1396.4   337.1   1-0.55344 0.59419-0.36983 0.67614 0.66795-0.35463  0 166.46 303.03  153.65 166.61 303.04  153.58
   0   6  11  2880.1   493.1   3-0.84343 0.88388 0.52764-0.22148-0.20907 0.52255  0 319.26 310.81  184.90 319.44 310.97  185.01
   0  -6 -12  2034.6   390.3   1-0.29749 0.25291-0.82750 0.52044 0.43338-0.77570  0 321.84 194.26   84.99 322.05 194.23   84.97
   0  -6 -12  1546.6   391.8   3-0.73236 0.68804 0.38430-0.69044-0.65236 0.31072  2 160.94 210.15  242.73 160.76 210.25  242.44
   0  -6  12  1424.5   314.1   1-0.59801 0.64250 0.36094-0.66718 0.63164-0.29003  0 328.79 308.20  239.43 328.96 308.14  239.53
   0  -6  12  1351.7   259.0   2-0.58578 0.62994 0.37094-0.67661 0.63897-0.29678  0 295.44 338.50   24.59 295.32 338.67   24.32
   0  -6  12  1710.2   355.0   3-0.48681 0.53070 0.42985-0.73702 0.69226-0.34755  0 320.76 192.40   73.13 320.63 192.30   73.02
   0   6 -12  2043.5   336.8   2-0.07662 0.03236 0.87138-0.56585 0.47061-0.81276  0 183.18 183.35  112.57 183.15 183.37  112.73
   0   6 -12  2643.8   435.9   3-0.78504 0.74094 0.54919-0.24306 0.18301-0.52538  0 165.35 309.08  139.52 165.35 308.98  139.67
   0   6  12  1503.9   351.9   1-0.54553 0.58999-0.39485 0.70116 0.66201-0.32021  0 164.25 307.19  150.63 164.30 307.31  150.47
   0   6  12  2585.3   449.0   3-0.84343 0.88756 0.53371-0.22756-0.16978 0.51175  0 326.64 311.57  180.58 326.72 311.63  180.41
   0  -6 -13  2367.5   432.0   1-0.26389 0.21559-0.85970 0.55264 0.39928-0.77012  0 325.57 188.57   78.03 325.72 188.47   78.03
   0  -6 -13  1668.7   379.6   3-0.74098 0.69297 0.39254-0.69868-0.63636 0.26626  0 155.71 210.29  239.81 155.63 210.34  240.03
   0  -6 -13  2293.7   369.8   4-0.73416 0.68581 0.39825-0.70453-0.64100 0.27041  0 181.75 178.64   24.61 181.84 178.55   24.73
   0  -6  13  1621.4   359.4   1-0.59457 0.64276 0.37920-0.68544 0.62554-0.25546  0 333.13 313.60  241.76 333.11 313.82  241.79
   0  -6  13  1472.5   262.2   2-0.57021 0.61806 0.39763-0.70330 0.63925-0.26854  0 296.69 344.83   27.69 296.82 344.78   27.86
   0  -6  13  2083.4   426.1   3-0.50412 0.55166 0.43853-0.74571 0.67377-0.30034  0 327.86 191.02   76.49 328.09 190.66   75.93
   0   6 -13  2108.3   258.3   2-0.00926-0.03869 0.90012-0.59459 0.43068-0.80135  0 182.22 178.19  123.15 181.97 178.22  122.84
   0   6 -13  2485.1   497.9   3-0.79695 0.74917 0.55093-0.24480 0.14294-0.51384  2 160.48 309.62  144.53 160.29 309.54  144.33
   0   6  13  1686.8   369.2   1-0.53842 0.58663-0.41655 0.72276 0.65620-0.28587  0 161.87 311.56  147.67 161.84 311.68  147.76
   0   6  13  2418.3   442.9   3-0.84224 0.89004 0.53853-0.23238-0.13330 0.50377  0 334.42 312.55  176.51 334.42 312.37  176.18
   0  -6 -14  1809.7   376.5   1-0.23055 0.17854-0.88782 0.58076 0.36487-0.76424  0 329.80 182.47   71.51 329.68 182.45   71.32
   0  -6 -14  1811.0   418.1   3-0.74766 0.69596 0.39902-0.70515-0.62333 0.22476  0 150.45 210.48  237.96 150.36 210.39  238.10
   0  -6 -14  1880.9   345.6   4-0.74932 0.69725 0.39799-0.70427-0.62250 0.22340  0 176.63 176.51   21.42 176.63 176.45   21.79
   0  -6  14 984.588 268.769   1-0.59146 0.64336 0.39462-0.70086 0.62015-0.22161  0 337.39 319.80  243.50 337.54 319.74  243.71
   0  -6  14  1434.6   263.1   2-0.55594 0.60747 0.42100-0.72667 0.63898-0.23975  0 298.52 351.19   31.16 298.53 351.15   31.01
   0  -6  14  1257.9   314.5   3-0.51782 0.56903 0.44535-0.75252 0.65855-0.25639  0 335.77 188.80   78.15 335.99 188.89   78.27
   0   6 -14  1924.6   322.1   2 0.05623-0.10787 0.92136-0.61583 0.38868-0.78786  0 180.66 172.99  132.31 180.63 172.91  132.67
   0   6 -14  1948.0   410.9   3-0.80675 0.75530 0.55173-0.24560 0.10583-0.50526  0 155.14 310.17  148.45 155.10 310.15  148.63
   0   6  14  2411.2   463.3   3-0.84009 0.89157 0.54236-0.23621-0.09924 0.49821  0 342.65 313.15  172.48 342.56 313.21  172.24
   0  -6 -15  2944.6   496.2   1-0.19750 0.14178-0.91213 0.60507 0.33041-0.75831  0 333.84 176.00   64.95 333.94 176.13   64.83
   0  -6 -15  2944.5   544.7   3-0.75279 0.69740 0.40406-0.71019-0.61291 0.18587  0 145.01 210.52  236.50 144.96 210.40  236.58
   0  -6 -15  2736.6   431.9   4-0.76041 0.70463 0.39763-0.70391-0.60830 0.18069  0 171.31 174.32   19.54 171.32 174.25   19.58
   0  -6  15  2382.5   272.6   2-0.54311 0.59832 0.44116-0.74683 0.63835-0.21061  0 300.43 357.87   33.90 300.44 357.82   33.76
   0   6 -15  2385.1   285.2   2 0.11924-0.17456 0.93548-0.62995 0.34529-0.77299  0 179.43 167.37  142.44 179.15 167.42  142.18
   0   6 -15  2723.9   489.0   3-0.81464 0.75949 0.55182-0.24567 0.07185-0.49932  0 149.77 310.90  152.45 149.80 310.80  152.58
   0   6  15  2478.0   472.8   1-0.52618 0.58180-0.45079 0.75701 0.64642-0.21912  0 156.34 320.76  143.29 156.43 320.80  143.39
   0  -6 -16  2877.7   507.5   1-0.16501 0.10557-0.93284 0.62579 0.29606-0.75249  0 338.23 169.67   58.58 338.49 169.48   58.55
   0  -6 -16  1903.5   447.8   3-0.75667 0.69759 0.40791-0.71404-0.60477 0.14926  0 139.38 210.33  235.56 139.41 210.37  235.40
   0  -6 -16  2789.8   463.8   4-0.76844 0.70894 0.39726-0.70354-0.59765 0.14153  0 165.95 171.94   17.81 165.91 171.95   17.95
   0  -6  16  2115.2   260.3   2-0.53187 0.59076 0.45824-0.76391 0.63752-0.18127  0 302.57 364.94   36.08 302.53 364.82   36.12
   0  -6  16  1599.3   411.7   3-0.53703 0.59554 0.45473-0.76190 0.63636-0.17675  2 353.13 185.10   81.56 353.25 184.87   81.61
   0   6 -16  2374.1   291.4   2 0.17879-0.23804 0.94308-0.63767 0.30128-0.75733  0 177.59 161.86  151.02 177.57 161.70  151.32
   0   6 -16  3002.8   526.9   3-0.82135 0.76251 0.55127-0.24512 0.03938-0.49535  0 144.26 311.53  156.19 144.33 311.52  156.31
   0   6  16  2408.8   476.4   1-0.52123 0.58056-0.46386 0.77008 0.64240-0.18662  0 153.39 325.54  141.49 153.51 325.57  141.70
   0   6  16  3440.7   598.3   3-0.83366 0.89249 0.54768-0.24152-0.03697 0.49293  0 360.27 315.14  164.99 360.30 315.18  165.07
   0  -6 -17 242.871 151.186   1-0.13304 0.06988-0.95024 0.64318 0.26197-0.74693  0 342.76 162.78   52.87 343.36 162.45   52.48
   0  -6 -17  53.195 150.667   3-0.75953 0.69675 0.41076-0.71690-0.59864 0.11466  0 133.96 210.32  233.82 133.73 210.30  234.52
   0  -6 -17 140.694 170.674   4-0.77408 0.71085 0.39695-0.70322-0.58996 0.10534  2 160.45 169.52   17.13 160.40 169.52   16.78
   0  -6  17 235.956 123.326   2-0.52230 0.58486 0.47239-0.77806 0.63662-0.15185  0 304.96 372.08   38.50 304.79 372.19   38.09
   0  -6  17  49.579 126.493   3-0.54341 0.60558 0.45780-0.76497 0.62874-0.14041  0 362.65 183.40   82.81 362.70 182.58   82.74
   0   6 -17  89.952 156.180   3-0.82687 0.76436 0.55021-0.24406 0.00874-0.49320  0 138.70 312.10  159.70 138.71 312.30  159.83
   0   6  17 294.908 204.909   1-0.51709 0.58014-0.47450 0.78072 0.63899-0.15472  0 150.44 330.97  140.56 150.44 330.52  140.31
   0   6  17 281.933 177.732   3-0.82959 0.89210 0.54941-0.24325-0.00823 0.49269  0 370.14 316.41  162.01 370.00 316.34  161.77
   0  -6 -18 761.731 291.671   1-0.10184 0.03499-0.96452 0.65767 0.22825-0.74153  2 348.51 155.46   46.62 348.52 155.03   46.60
   0  -6 -18 293.442 216.318   3-0.76153 0.69506 0.41277-0.71891-0.59426 0.08181  0 127.71 209.76  234.23 127.88 210.19  233.89
   0  -6 -18 480.923 226.592   4-0.77782 0.71088 0.39671-0.70299-0.58476 0.07164  0 154.95 166.99   16.08 154.78 166.97   15.99
   0  -6  18 426.600 177.514   2-0.51444 0.58069 0.48374-0.78941 0.63574-0.12245  0 307.06 379.92   39.94 307.20 379.97   39.69
   0  -6  18 140.116 137.072   3-0.54809 0.61392 0.46005-0.76722 0.62307-0.10601  0 372.64 179.91   83.90 372.78 180.09   83.58
   0   6 -18 485.104 274.503   3-0.83139 0.76520 0.54873-0.24258-0.02034-0.49262  0 133.10 313.23  163.09 132.94 313.14  163.17
   0   6  18 402.678 231.120   1-0.51374 0.58049-0.48292 0.78914 0.63621-0.12345  0 147.22 335.66  139.16 147.24 335.65  139.21
   0  -6 -19 172.425 153.179   1-0.07126 0.00069-0.97596 0.66911 0.19495-0.73674  2 354.48 146.96   41.34 354.03 147.13   40.90
   0  -6 -19  90.207 166.856   3-0.76280 0.69264 0.41406-0.72019-0.59143 0.05051  0 121.62 209.84  233.50 121.86 210.03  233.49
   0  -6 -19 253.562 177.434   4-0.78003 0.70937 0.39657-0.70284-0.58166 0.04003  0 149.20 164.35   15.68 149.03 164.28   15.53
   0  -6  19 194.673 121.416   2-0.50828 0.57821 0.49248-0.79815 0.63497-0.09317  0 309.56 388.33   40.27 309.74 388.20   40.93
   0   6 -19   3.032 153.687   3-0.83504 0.76518 0.54688-0.24073-0.04806-0.49340  0 127.06 314.14  166.35 126.99 314.06  166.35
   0   6  19 220.461 197.301   1-0.51116 0.58162-0.48929 0.79550 0.63407-0.09282  0 143.63 341.16  138.72 143.89 341.00  138.37
   0  -6 -20 126.305 135.835   1-0.04140-0.03288-0.98475 0.67790 0.16213-0.73244  0 359.96 138.62   35.70 359.91 138.69   35.35
   0  -6 -20  28.724 131.687   3-0.76345 0.68960 0.41472-0.72086-0.58997 0.02058  0 115.71 209.78  233.12 115.66 209.83  233.28
   0  -6 -20 255.820 186.750   4-0.78098 0.70659 0.39649-0.70277-0.58033 0.01019  0 142.90 161.28   15.58 143.13 161.43   15.33
   0  -6  20  34.465  71.791   2-0.50380 0.57741 0.49873-0.80441 0.63438-0.06406  0 311.89 396.93   41.01 312.39 396.94   41.82
   0   6 -20 -26.625 132.873   3-0.83793 0.76439 0.54472-0.23857-0.07461-0.49535  0 120.97 315.05  169.23 120.86 315.05  169.40
   0   6  20  72.247 141.119   1-0.50933 0.58350-0.49375 0.79996 0.63253-0.06280  0 140.22 346.09  137.30 140.40 346.59  137.78
   0  -6 -21 138.010 128.406   1-0.01222-0.06577-0.99110 0.68425 0.12983-0.72865  0 366.06 129.45   29.48 366.18 129.64   29.96
   0  -6 -21  38.330 134.693   3-0.76356 0.68601 0.41483-0.72097-0.58973-0.00813  0 109.24 209.71  232.81 109.25 209.58  233.24
   0  -6 -21  29.133 149.569   4-0.78084 0.70273 0.39650-0.70278-0.58053-0.01812  0 137.31 157.84   15.71 137.07 158.42   15.36
   0  -6  21  24.801  77.109   2-0.50099 0.57828 0.50262-0.80829 0.63399-0.03515  0 315.54 406.44   42.20 315.14 406.23   42.38
   0   6 -21 -58.210 103.987   3-0.84016 0.76294 0.54227-0.23612-0.10013-0.49833  0 114.42 315.55  172.22 114.52 316.12  172.34
   0   6  21  40.515 136.014   1-0.50822 0.58609-0.49644 0.80266 0.63160-0.03338  0 136.67 352.18  136.94 136.77 352.44  137.43
   0  -6 -22 207.801 143.749   1 0.01624-0.09794-0.99518 0.68833 0.09805-0.72539  0 373.15 119.90   24.98 372.85 119.93   24.70
   0  -6 -22 168.974 179.691   3-0.76319 0.68195 0.41445-0.72059-0.59056-0.03577  0 102.93 209.16  233.44 102.61 209.28  233.36
   0  -6 -22 127.225 147.804   4-0.77976 0.69794 0.39659-0.70286-0.58204-0.04511  0 130.74 155.14   15.63 130.84 155.21   15.58
   0  -6  22  79.203  99.308   2-0.49983 0.58080 0.50422-0.80990 0.63382-0.00647  0 317.84 415.31   43.91 317.97 416.15   42.61
   0   6 -22  28.127 163.876   3-0.84179 0.76090 0.53956-0.23340-0.12475-0.50220  0 107.97 316.95  175.25 107.97 317.28  175.19
   0   6  22 253.994 200.918   1-0.50779 0.58937-0.49748 0.80370 0.63124-0.00453  0 133.18 358.64  136.89 133.00 358.60  137.29
   0  -6 -23 762.029 319.209   4-0.77788 0.69234 0.39671-0.70299-0.58468-0.07098  0 124.47 151.62   15.96 124.40 151.80   15.98
   0   6 -23 557.428 285.544   3-0.84287 0.75830 0.53662-0.23046-0.14858-0.50687  0 101.03 318.45  178.00 101.18 318.53  177.95
   0   6  23 647.110 297.341   1-0.50800 0.59329-0.49696 0.80318 0.63142 0.02377  0 128.88 365.12  137.58 129.07 365.10  137.36
   0  -6 -24  69.690 157.605   3-0.76119 0.67256 0.41243-0.71856-0.59500-0.08826  0  88.80 208.73  233.83  88.58 208.51  234.00
   0  -6 -24 -86.756  91.616   4-0.77528 0.68602 0.39687-0.70315-0.58831-0.09586  0 118.28 148.21   16.58 117.74 148.16   16.53
   0  -6  24 230.546 140.815   2-0.50225 0.59058 0.50088-0.80655 0.63417 0.05022  0 323.39 438.40   41.74 323.72 438.16   42.13
   0   6 -24 140.261 255.929   3-0.84346 0.75521 0.53344-0.22728-0.17172-0.51224  2  93.84 319.81  180.51  94.11 319.90  180.64
   0   6  24   7.250  98.878   1-0.50883 0.59783-0.49497 0.80119 0.63211 0.05157  0 124.99 372.21  137.41 124.98 371.98  137.62
   0  -6 -25 334.927 272.525   3-0.75963 0.66730 0.41085-0.71699-0.59843-0.11331  0  81.64 208.50  233.70  81.12 208.04  234.49
   0  -6 -25 154.507 190.596   4-0.77202 0.67904 0.39707-0.70334-0.59279-0.11988  0 110.57 144.36   17.75 110.82 144.26   17.21
   0  -6  25 636.687 267.341   1 0.10727-0.01442-0.99404 0.68719-0.00538 0.71827  0 111.16 366.79    7.72 111.14 367.12    7.76
   0  -6  25 226.785 132.972   2-0.50578 0.59779 0.49598-0.80165 0.63465 0.07826  0 326.95 449.88   42.03 326.58 450.43   41.43
   0   6 -25 384.814 250.436   3-0.84359 0.75166 0.53004-0.22389-0.19423-0.51821  0  87.01 321.20  183.21  86.75 321.37  183.27
   0   6  25 532.813 302.454   1-0.51023 0.60293-0.49157 0.79779 0.63328 0.07888  0 121.08 378.94  137.79 120.73 379.29  138.07
   0  -6 -26 309.079 262.586   3-0.75772 0.66170 0.40895-0.71509-0.60254-0.13766  0  73.15 207.25  235.19  73.33 207.49  235.08
   0  -6 -26 -68.172 101.618   4-0.76815 0.67146 0.39727-0.70355-0.59804-0.14314  0 103.96 139.73   17.90 103.62 140.08   18.01
   0  -6  26 215.814 176.097   1 0.08355 0.01301-0.99644 0.68959 0.02180 0.71961  0 106.25 374.61   12.37 106.28 374.50   12.20
   0   6 -26 292.626 210.837   3-0.84329 0.74768 0.52644-0.22028-0.21620-0.52474  0  79.12 322.12  185.58  79.06 322.98  185.84
   0   6  26 196.684 143.644   1-0.51216 0.60858-0.48682 0.79304 0.63490 0.10575  0 116.51 387.45  139.18 116.29 387.10  138.70
   0  -6 -27 406.686 261.529   3-0.75549 0.65578 0.40673-0.71286-0.60728-0.16139  0  64.83 206.61  235.78  65.15 206.87  235.76
   0  -6  27 328.231 209.370   1 0.06002 0.04025-0.99735 0.69050 0.04862 0.72130  0 100.52 382.35   16.73 101.20 382.40   16.58
   0   6 -27 364.037 274.966   3-0.84257 0.74329 0.52265-0.21650-0.23767-0.53177  0  70.97 324.56  188.47  71.00 324.72  188.37
   0   6  27 214.658 166.323   1-0.51461 0.61473-0.48076 0.78698 0.63693 0.13221  0 110.83 394.83  139.02 111.66 395.47  139.49
   0  -6 -28  92.307 138.902   3-0.75295 0.64955 0.40421-0.71035-0.61259-0.18455  0  56.58 205.80  236.25  56.56 206.16  236.53
   0  -6 -28  61.200 174.639   4-0.75875 0.65462 0.39769-0.70397-0.61046-0.18774  0  88.54 131.65   19.88  88.21 130.73   19.92
   0   6 -28  61.298 140.788   3-0.84147 0.73851 0.51866-0.21251-0.25870-0.53924  0  62.50 326.20  190.67  62.52 326.62  190.86
   0   6  28 263.566 162.107   1-0.51752 0.62136-0.47341 0.77963 0.63934 0.15828  0 106.97 404.43  140.71 106.82 404.49  140.45
   0  -6 -29 377.769 258.961   3-0.75011 0.64302 0.40141-0.70755-0.61841-0.20720  0  47.37 205.44  237.16  47.48 205.37  237.38
   0  -6 -29 159.210 181.835   4-0.75328 0.64543 0.39788-0.70416-0.61749-0.20921  0  80.26 125.91   20.98  79.90 125.48   21.01
   0  -6  29 196.326 208.503   1 0.01338 0.09432-0.99486 0.68801 0.10125 0.72570  0  89.99 399.04   24.67  90.24 400.05   25.23
   0   6 -29 -37.085 104.792   3-0.83999 0.73335 0.51449-0.20834-0.27933-0.54711  0  53.79 327.84  192.55  53.58 328.70  193.32
   0   6  29 167.256 155.709   1-0.52086 0.62840-0.46481 0.77103 0.64210 0.18401  0 102.07 414.16  141.22 101.75 414.24  141.57
   0  -6 -30 112.701 119.719   3-0.74698 0.63619 0.39835-0.70449-0.62469-0.22939  0  38.68 204.37  237.92  37.88 204.48  238.30
   0  -6 -30 310.828 256.653   4-0.74732 0.63575 0.39804-0.70432-0.62500-0.23021  0  71.41 120.33   21.41  71.13 119.77   22.19
   0  -6  30 180.591 179.511   1-0.00978 0.12120-0.99153 0.68469 0.12711 0.72835  0  84.79 409.99   29.49  84.32 409.98   29.51
   0   6 -30 215.363 210.311   3-0.83815 0.72783 0.51013-0.20397-0.29961-0.55533  0  44.87 331.29  195.88  44.10 330.97  195.75
   0  -6 -31 290.796 230.133   3-0.74356 0.62908 0.39503-0.70117-0.63140-0.25115  2  27.88 203.69  238.83  27.66 203.47  239.29
   0  -6 -31 449.203 301.690   4-0.74087 0.62558 0.39817-0.70445-0.63293-0.25079  0  62.45 115.43   22.19  61.81 113.53   23.44
   0  -6  31 217.393 190.688   1-0.03286 0.14800-0.98684 0.67999 0.15269 0.73129  0  78.65 420.75   33.58  78.05 420.82   33.77
   0   6 -31 572.535 414.109   3-0.83595 0.72196 0.50558-0.19942-0.31956-0.56388  2  34.40 332.81  198.13  34.03 333.46  198.16
   0   6  31 252.191 179.505   1-0.52876 0.64371-0.44379 0.75001 0.64852 0.23456  0  90.51 437.28  145.29  90.83 436.44  144.29
   0  -7   0 -10.840  74.752   1-0.59871 0.59871-0.17868-0.17868 0.69627-0.69627  0 314.90 250.86  176.28 315.34 250.46  176.48
   0   7   0 -35.342  68.439   1-0.61922 0.61922 0.17864 0.17864 0.67747-0.67747  0 168.86 260.82  217.31 168.68 260.76  217.73
   0  -7  -1  63.922  83.696   1-0.58803 0.58433-0.23489-0.12248 0.69091-0.71940  0 314.78 245.70  169.43 315.15 245.96  169.87
   0  -7   1   5.174  65.527   1-0.60708 0.61078-0.12408-0.23328 0.69926-0.67077  0 316.08 255.10  182.82 315.84 254.95  182.82
   0   7  -1  47.679 104.368   1-0.61530 0.61159 0.23288 0.12440 0.66656-0.69502  0 168.58 256.89  224.26 168.30 256.98  224.11
   0   7  -1 144.571 135.615   2-0.65627 0.65259 0.22967 0.12695 0.62800-0.65652  0 173.74 229.17    6.46 173.59 229.47    6.21
   0   7   1  98.840 105.604   1-0.62119 0.62490 0.12511 0.23217 0.68611-0.65765  0 168.69 264.52  211.79 168.82 264.54  211.51
   0  -7  -2  24.263  96.068   1-0.57494 0.56753-0.29210-0.06527 0.68300-0.73996  0 314.97 241.53  163.54 315.28 241.45  163.05
   0  -7   2  10.700  75.628   1-0.61339 0.62080-0.07163-0.28574 0.70006-0.64309  0 316.60 259.58  188.53 316.67 259.45  188.88
   0   7  -2 130.946 107.801   1-0.60939 0.60198 0.28729 0.06999 0.65333-0.71026  0 168.00 253.41  230.44 167.70 253.20  230.59
   0   7  -2  80.240 115.376   2-0.63132 0.62395 0.28427 0.07235 0.63403-0.69106  0 174.80 225.45   12.80 174.74 225.28   13.10
   0   7   2  91.067 121.911   1-0.62136 0.62877 0.07281 0.28447 0.69257-0.63563  0 168.92 268.33  205.11 168.74 268.33  205.47
   0  -7  -3   8.997  63.823   1-0.55944 0.54833-0.34966-0.00770 0.67235-0.75780  0 315.95 237.05  156.49 315.74 236.90  156.07
   0  -7   3  31.623  83.317   1-0.61776 0.62887-0.02175-0.33561 0.69903-0.61358  0 317.73 264.02  194.47 317.81 263.98  194.62
   0   7  -3  86.831 142.398   1-0.60143 0.59031 0.34132 0.01596 0.63787-0.72327  0 166.72 249.01  237.68 166.88 249.42  237.12
   0   7  -3  97.615 109.851   2-0.60202 0.59098 0.34161 0.01500 0.63798-0.72353  0 175.87 220.82   20.86 175.70 221.04   20.48
   0   7   3  49.982 111.256   1-0.61989 0.63102 0.02225 0.33503 0.69696-0.61155  0 168.31 272.30  199.40 168.44 272.14  199.65
   0  -7  -4 189.643 143.051   1-0.54170 0.52687-0.40691 0.04965 0.65874-0.77269  0 316.56 232.69  149.49 316.49 232.31  148.97
   0  -7   4 328.577 164.859   1-0.62003 0.63486 0.02528-0.38255 0.69674-0.58287  0 319.06 268.53  200.29 319.28 268.54  200.00
   0   7  -4 245.499 166.823   1-0.59149 0.57666 0.39445-0.03718 0.62021-0.73408  0 165.99 245.77  243.13 165.85 245.62  243.69
   0   7  -4 386.728 175.913   2-0.56818 0.55346 0.40101-0.04439 0.63924-0.75330  0 176.44 216.86   27.77 176.49 216.75   28.32
   0   7   4 361.885 178.140   1-0.61745 0.63227-0.02607 0.38343 0.69918-0.58525  0 167.84 275.82  194.69 167.94 275.97  194.12
   0  -7  -5  2388.2   409.5   1-0.52147 0.50293-0.46322 0.10597 0.64260-0.78504  0 317.68 227.54  141.46 317.59 227.64  141.78
   0  -7   5  1328.0   301.1   1-0.62130 0.63984 0.06907-0.42635 0.69295-0.55062  0 320.70 273.04  205.14 321.04 273.18  205.04
   0   7  -5  2230.7   376.9   2-0.52961 0.51120 0.46162-0.10501 0.63733-0.77991  0 176.97 212.23   36.80 177.09 212.39   36.59
   0   7   5  1892.2   383.2   1-0.61335 0.63188-0.07193 0.42929 0.70006-0.55764  0 167.09 279.86  188.63 167.19 279.84  188.85
   0   7   5  1911.3   310.3   3-0.77724 0.79571 0.42902-0.07186-0.55719 0.69954  2 289.44 319.23  228.96 289.41 319.22  228.68
   0  -7  -6  98.921 109.438   1-0.49909 0.47684-0.51797 0.16071 0.62382-0.79474  0 318.70 223.12  133.98 319.00 222.89  134.56
   0  -7   6  91.658  93.288   1-0.62142 0.64367 0.10956-0.46683 0.68824-0.51743  0 323.36 277.73  209.29 323.11 277.90  209.71
   0   7  -6  13.594  88.274   2-0.48632 0.46424 0.52245-0.16583 0.63175-0.80285  0 177.33 207.90   44.96 177.50 207.96   45.25
   0   7   6 101.899 126.418   1-0.60830 0.63053-0.11499 0.47235 0.69954-0.52864  0 166.75 283.53  183.66 166.22 283.74  183.88
   0   7   6 186.844 118.705   3-0.80024 0.82240 0.45456-0.09740-0.49164 0.66245  0 294.17 319.52  219.59 294.07 319.52  219.83
   0  -7  -7  72.478 105.332   1-0.47474 0.44878-0.57062 0.21337 0.60258-0.80199  0 320.67 218.13  127.32 320.72 218.02  127.33
   0  -7   7 128.485 119.372   1-0.62062 0.64658 0.14666-0.50394 0.68288-0.48361  0 325.11 282.93  213.94 325.47 282.72  214.01
   0  -7   7  25.567  76.336   3-0.20285 0.22795 0.27417-0.63489 0.90783-0.70445  0 294.15 187.90   29.95 294.16 187.77   30.16
   0   7  -7 107.496 109.665   2-0.43836 0.41266 0.58265-0.22583 0.62227-0.82202  0 177.50 203.54   54.42 177.72 203.44   54.26
   0   7  -7  37.194  90.768   3-0.64811 0.62238 0.50421-0.14706 0.48248-0.68220  0 184.61 315.82  103.12 184.71 315.73  102.99
   0   7   7  59.256 108.555   1-0.60260 0.62853-0.15502 0.51239 0.69781-0.49842  0 164.73 287.52  179.72 165.04 287.69  179.23
   0   7   7 -30.213  55.456   3-0.81660 0.84245 0.47484-0.11768-0.43131 0.63060  0 299.11 319.77  211.93 299.21 319.91  212.02
   0  -7  -8 424.275 186.810   1-0.44865 0.41898-0.62072 0.26347 0.57910-0.80699  0 322.29 212.94  120.05 322.76 213.03  120.15
   0  -7   8 385.699 176.394   1-0.61912 0.64878 0.18041-0.53769 0.67715-0.44941  0 327.60 287.28  218.41 328.14 287.65  217.94
   0  -7   8 503.404 186.318   3-0.26228 0.29096 0.30857-0.66929 0.87498-0.64254  0 299.27 186.69   38.42 299.36 186.52   38.56
   0   7  -8 453.602 170.741   2-0.38629 0.35692 0.64064-0.28381 0.60838-0.83665  0 177.58 198.91   62.82 177.75 198.84   63.51
   0   7  -8 582.969 197.626   3-0.68511 0.65571 0.51902-0.16187 0.41860-0.64684  0 180.92 316.14  111.21 180.81 316.14  111.22
   0   7   8 467.295 205.951   1-0.59637 0.62601-0.19197 0.54933 0.69522-0.46735  0 163.58 291.83  175.57 163.66 291.70  174.92
   0   7   8 560.350 201.716   3-0.82796 0.85750 0.49100-0.13384-0.37605 0.60380  0 304.67 320.29  205.29 304.82 320.39  205.08
   0  -7  -9  55.082  79.813   1-0.42109 0.38772-0.66792 0.31066 0.55361-0.80999  0 325.18 207.80  112.55 325.11 207.90  113.05
   0  -7   9 -55.479  35.765   1-0.61712 0.65049 0.21086-0.56814 0.67126-0.41506  0 330.65 292.34  221.92 331.09 292.73  221.51
   0  -7   9  15.125  88.199   3-0.31142 0.34368 0.33636-0.69708 0.84354-0.58204  0 305.24 185.43   45.52 305.05 185.14   45.66
   0   7  -9 -13.133  63.482   2-0.33053 0.29749 0.69554-0.33872 0.59011-0.84692  0 177.17 194.13   72.98 177.59 194.12   72.96
   0   7  -9 -54.245  60.581   3-0.71495 0.68187 0.52988-0.17273 0.36025-0.61702  0 176.86 316.40  118.02 176.63 316.58  118.49
   0   7   9 -86.032  52.732   1-0.58992 0.62327-0.22573 0.58310 0.69194-0.43559  0 162.29 295.87  171.47 162.08 295.77  170.95
   0   7   9  30.461  84.514   3-0.83526 0.86835 0.50423-0.14705-0.32525 0.58173  0 310.83 321.08  198.75 310.87 320.90  198.85
   0  -7 -10  84.825  97.648   1-0.39233 0.35525-0.71194 0.35468 0.52640-0.81126  0 327.04 202.58  106.23 327.76 202.59  106.04
   0  -7  10  51.306  82.716   1-0.61482 0.65190 0.23811-0.59539 0.66538-0.38071  0 333.76 298.20  224.69 334.35 297.97  224.73
   0  -7  10  63.391  90.032   3-0.35081 0.38738 0.35789-0.71626 0.81366-0.52640  0 310.71 184.20   51.62 310.87 183.98   51.65
   0   7 -10  81.808 100.909   2-0.27189 0.23517 0.74632-0.38949 0.56749-0.85284  0 177.22 189.51   82.15 177.26 189.29   82.52
   0   7 -10 202.970 138.049   3-0.73915 0.70239 0.53775-0.18060 0.30697-0.59228  0 172.06 316.92  124.40 172.23 317.06  124.98
   0   7  10 159.442 157.887   1-0.58339 0.62045-0.25636 0.61372 0.68823-0.40340  2 160.27 299.79  166.93 160.32 299.91  167.33
   0   7  10  85.934 103.063   3-0.84004 0.87681 0.51463-0.15745-0.27869 0.56366  0 317.45 321.78  193.06 317.32 321.56  193.25
   0  -7 -11 772.516 258.431   1-0.36240 0.32154-0.75264 0.39441 0.49785-0.81164  0 330.79 197.14   98.98 330.77 197.07   99.11
   0  -7  11 696.524 236.898   1-0.61236 0.65314 0.26232-0.61960 0.65969-0.34655  0 337.88 303.54  227.79 337.89 303.38  227.60
   0  -7  11 818.944 213.668   2-0.65311 0.69360 0.23693-0.59355 0.62893-0.31525  0 303.81 339.40    6.84 303.71 339.02    7.12
   0  -7  11 838.052 243.440   3-0.38397 0.42419 0.37596-0.73432 0.78760-0.47161  0 317.28 182.82   56.59 317.39 182.39   56.66
   0   7 -11  1092.3   262.0   2-0.21090 0.17051 0.79218-0.43535 0.54080-0.85468  0 177.10 184.40   91.99 176.75 184.33   92.14
   0   7 -11 973.862 269.032   3-0.75886 0.71843 0.54338-0.18622 0.25823-0.57207  0 167.57 317.58  130.42 167.62 317.59  130.81
   0   7  11 756.273 322.635   1-0.57696 0.61772-0.28391 0.64127 0.68428-0.37096  2 158.40 303.96  163.73 158.37 304.15  164.04
   0   7  11  1650.4   377.1   3-0.84265 0.88310 0.52301-0.16583-0.23570 0.54918  0 324.00 322.25  187.92 324.19 322.33  188.14
   0  -7 -12  1626.0   357.9   1-0.33204 0.28746-0.78987 0.43164 0.46798-0.81030  0 333.83 191.41   92.38 334.04 191.35   92.36
   0  -7  12 946.440 264.953   1-0.60985 0.65434 0.28364-0.64092 0.65429-0.31268  0 341.43 309.00  230.17 341.74 309.01  230.15
   0  -7  12  1072.5   241.6   2-0.64092 0.68508 0.26399-0.62061 0.63204-0.28985  0 304.62 345.05   10.51 304.59 345.08   10.53
   0  -7  12  1342.6   315.9   3-0.41111 0.45499 0.39054-0.74891 0.76465-0.41994  0 324.13 180.89   61.26 324.36 180.66   60.84
   0   7 -12  2096.0   360.1   2-0.14968 0.10541 0.83213-0.47569 0.51015-0.85230  0 176.12 179.21  101.71 176.09 179.22  101.65
   0   7 -12  1691.3   365.2   3-0.77508 0.73098 0.54723-0.19008 0.21340-0.55576  0 162.85 318.21  136.23 162.83 318.17  136.11
   0   7  12  1340.9   348.8   1-0.57077 0.61523-0.30848 0.66585 0.68025-0.33845  0 155.91 308.46  161.24 156.25 308.47  161.08
   0   7  12  1853.1   371.0   3-0.84358 0.88771 0.52979-0.17261-0.19583 0.53780  0 331.60 323.17  183.66 331.48 323.20  183.45
   0  -7 -13 142.996 109.552   1-0.30125 0.25295-0.82364 0.46540 0.43717-0.80802  0 337.90 185.67   85.58 337.60 185.38   85.76
   0  -7  13 208.754 136.426   1-0.60737 0.65557 0.30226-0.65954 0.64931-0.27923  0 345.20 314.73  232.45 345.89 314.85  232.39
   0  -7  13   6.594  85.236   2-0.62927 0.67712 0.28849-0.64511 0.63441-0.26370  0 305.59 351.49   13.56 305.68 351.39   13.64
   0  -7  13  43.933  74.140   3-0.43334 0.48088 0.40229-0.76066 0.74473-0.37130  0 331.91 178.86   64.12 331.79 178.77   64.34
   0   7 -13 179.095 131.279   2-0.08691 0.03896 0.86637-0.50992 0.47641-0.84708  0 175.27 173.87  111.44 175.25 173.94  111.17
   0   7 -13 414.821 213.878   3-0.78846 0.74068 0.54977-0.19261 0.17199-0.54288  2 157.69 318.59  141.01 157.88 318.81  140.96
   0   7  13 245.893 154.085   1-0.56497 0.61313-0.33018 0.68755 0.67625-0.30597  0 153.90 313.09  158.56 153.96 312.92  158.45
   0   7  13 205.246 152.117   3-0.84318 0.89099 0.53527-0.17809-0.15864 0.52912  0 339.25 324.57  178.95 339.23 324.18  179.12
   0  -7 -14 819.487 264.395   1-0.27014 0.21813-0.85400 0.49577 0.40568-0.80505  0 341.48 179.29   79.49 341.48 179.13   79.30
   0  -7  14 193.258 208.287   1-0.60507 0.65697 0.31830-0.67558 0.64476-0.24622  2 349.99 320.58  234.33 350.35 320.98  234.33
   0  -7  14 429.070 162.365   2-0.61837 0.66990 0.31038-0.66700 0.63615-0.23692  0 307.22 357.87   16.48 306.97 357.98   16.44
   0  -7  14 699.012 226.702   3-0.45148 0.50268 0.41176-0.77012 0.72767-0.32551  0 339.54 176.38   66.67 339.68 176.71   67.24
   0   7 -14 413.948 176.383   2-0.02422-0.02742 0.89433-0.53789 0.43986-0.83904  0 174.20 168.71  120.45 174.26 168.47  120.60
   0   7 -14 614.849 234.145   3-0.79956 0.74811 0.55121-0.19406 0.13348-0.53291  0 152.77 319.58  145.23 152.76 319.50  145.43
   0   7  14 640.357 246.284   1-0.55958 0.61145-0.34919 0.70655 0.67245-0.27368  0 151.48 317.47  155.74 151.51 317.48  156.13
   0   7  14 915.543 305.933   3-0.84174 0.89322 0.53967-0.18249-0.12377 0.52275  0 347.30 325.41  174.92 347.44 325.27  175.07
   0  -7 -15  1023.0   328.9   1-0.23904 0.18332-0.88101 0.52278 0.37367-0.80157  0 345.17 173.00   72.97 345.67 172.58   73.01
   0  -7  15 519.865 212.352   1-0.60296 0.65857 0.33196-0.68924 0.64072-0.21372  2 354.83 327.19  236.12 355.14 327.39  235.98
   0  -7  15 628.161 206.945   2-0.60839 0.66360 0.32965-0.68627 0.63737-0.20963  0 308.34 364.90   18.75 308.45 364.88   18.92
   0   7 -15 932.130 261.287   2 0.03755-0.09288 0.91597-0.55952 0.40100-0.82869  0 173.25 162.88  130.26 173.14 162.80  129.86
   0   7 -15 861.818 300.288   3-0.80858 0.75342 0.55183-0.19465 0.09813-0.52560  0 147.63 320.17  149.54 147.52 320.24  149.55
   0   7  15 663.477 282.765   1-0.55472 0.61030-0.36562 0.72298 0.66889-0.24164  0 148.89 322.14  153.92 148.90 322.18  154.10
   0   7  15 878.218 301.108   3-0.83942 0.89458 0.54320-0.18602-0.09092 0.51839  0 356.50 326.73  171.36 356.16 326.50  171.28
   0  -7 -16  2679.1   630.2   1-0.20796 0.14852-0.90480 0.54657 0.34135-0.79778  2 350.08 165.82   66.76 350.19 165.66   66.86
   0  -7 -16  2920.2   458.7   4-0.69956 0.64006 0.39789-0.75522-0.67974 0.22362  0 168.20 160.24   30.84 168.27 160.16   31.11
   0  -7  16  1740.3   400.8   1-0.60108 0.66040 0.34339-0.70067 0.63722-0.18175  0 360.37 334.36  237.33 360.26 334.15  237.38
   0  -7  16  1883.2   323.8   2-0.59948 0.65837 0.34631-0.70293 0.63818-0.18192  0 310.19 372.17   21.24 310.11 372.13   21.09
   0   7 -16  2749.3   324.3   2 0.09788-0.15689 0.93138-0.57493 0.36036-0.81657  0 172.13 157.00  139.07 171.90 156.90  138.94
   0   7 -16  2452.2   485.9   3-0.81628 0.75744 0.55175-0.19457 0.06433-0.52030  0 142.11 321.02  153.39 142.10 321.06  153.44
   0   7  16  2024.7   461.6   1-0.55039 0.60967-0.37965 0.73702 0.66568-0.20995  0 145.82 327.22  152.70 146.13 327.05  152.37
   0   7  16  2914.0   537.2   3-0.83639 0.89523 0.54598-0.18880-0.05981 0.51578  0 365.16 327.98  167.52 365.43 327.85  167.70
   0  -7 -17  1110.8   328.5   1-0.17709 0.11394-0.92550 0.56727 0.30888-0.79383  2 355.70 158.02   60.69 355.05 158.36   60.87
   0  -7 -17  1304.3   385.3   3-0.73034 0.66756 0.38240-0.73956-0.65597 0.17199  0 130.60 200.90  242.86 130.64 200.92  242.99
   0  -7 -17  1066.1   306.0   4-0.71084 0.64761 0.39814-0.75546-0.66760 0.18298  0 162.86 157.77   28.72 162.76 157.56   29.07
   0  -7  17 944.409 313.339   1-0.59947 0.66250 0.35275-0.71002 0.63428-0.15033  0 365.69 341.19  238.78 365.74 341.28  238.53
   0  -7  17 464.092 166.094   2-0.59171 0.65428 0.36042-0.71704 0.63870-0.15392  0 311.71 379.73   23.16 311.93 379.77   22.93
   0   7 -17  1369.7   306.0   2 0.15614-0.21884 0.94083-0.58438 0.31843-0.80316  0 170.88 150.90  148.01 170.54 150.73  147.81
   0   7 -17  1085.6   361.7   3-0.82268 0.76016 0.55108-0.19390 0.03239-0.51686  0 136.50 321.97  157.12 136.50 321.94  157.11
   0   7  17 697.887 287.300   1-0.54664 0.60963-0.39142 0.74878 0.66286-0.17864  0 143.60 331.78  150.33 143.21 332.09  150.90
   0   7  17  1123.7   345.0   3-0.83276 0.89527 0.54812-0.19094-0.03021 0.51468  0 375.23 329.40  164.30 375.31 329.37  164.30
   0  -7 -18  1593.2   412.6   1-0.14649 0.07962-0.94326 0.58503 0.27637-0.78985  0 360.25 150.96   55.38 360.25 150.61   55.02
   0  -7 -18  1184.9   391.7   3-0.73390 0.66743 0.38577-0.74293-0.64956 0.13711  0 124.80 200.72  242.12 124.78 200.71  242.01
   0  -7 -18  1207.8   326.2   4-0.71920 0.65226 0.39824-0.75557-0.65830 0.14518  0 157.09 154.95   26.95 157.12 154.81   27.54
   0  -7  18 913.879 306.764   1-0.59815 0.66489 0.36016-0.71744 0.63189-0.11948  0 371.05 348.29  239.69 371.60 348.84  239.44
   0  -7  18  1117.9   262.3   2-0.58516 0.65141 0.37202-0.72864 0.63900-0.12570  0 313.87 387.86   24.65 313.89 387.82   24.46
   0   7 -18  1727.3   439.3   3-0.82797 0.76178 0.54992-0.19273 0.00208-0.51504  0 130.69 322.81  160.51 130.74 322.91  160.59
   0   7  18 726.654 293.249   1-0.54348 0.61018-0.40107 0.75843 0.66045-0.14775  0 140.27 336.94  149.13 140.13 337.32  149.69
   0  -7 -19  -4.343  79.228   1-0.11636 0.04579-0.95821 0.60022 0.24396-0.78576  0 365.92 142.33   49.25 365.79 142.39   49.33
   0  -7 -19   2.484 119.480   3-0.73652 0.66636 0.38827-0.74543-0.64474 0.10382  0 118.56 200.59  240.93 118.74 200.45  241.29
   0  -7 -19  26.128  98.776   4-0.72522 0.65456 0.39829-0.75561-0.65144 0.10981  0 151.20 152.02   26.64 151.35 151.90   26.42
   0  -7  19  93.734 126.558   1-0.59712 0.66757 0.36577-0.72305 0.63005-0.08918  2 377.34 356.60  240.54 377.85 356.88  240.13
   0  -7  19 117.533  88.530   2-0.57991 0.64984 0.38116-0.73778 0.63914-0.09734  0 315.82 397.02   24.76 315.98 396.36   25.67
   0   7 -19  97.077 162.205   3-0.83230 0.76243 0.54834-0.19116-0.02682-0.51464  0 124.88 323.95  163.83 124.79 323.96  163.91
   0   7  19 150.965 182.401   1-0.54110 0.61156-0.40868 0.76594 0.65828-0.11704  0 137.29 342.65  148.51 136.91 342.80  148.75
   0  -7 -20 353.769 208.942   1-0.08661 0.01233-0.97053 0.61254 0.21170-0.78201  0 372.30 133.88   43.86 371.75 133.59   43.75
   0  -7 -20 132.944 173.254   3-0.73834 0.66448 0.39000-0.74716-0.64135 0.07196  0 112.44 199.96  240.69 112.49 200.13  240.78
   0  -7 -20 228.032 147.691   4-0.72934 0.65496 0.39828-0.75561-0.64666 0.07652  0 145.31 148.73   25.66 145.44 148.81   25.64
   0  -7  20 326.704 148.400   2-0.57597 0.64958 0.38791-0.74453 0.63921-0.06889  0 317.90 405.42   26.42 318.17 405.42   26.57
   0   7 -20 332.524 231.080   3-0.83579 0.76225 0.54640-0.18922-0.05448-0.51548  0 118.64 324.79  167.14 118.64 325.09  167.09
   0   7  20 135.483 168.964   1-0.53914 0.61331-0.41445 0.77171 0.65676-0.08703  0 133.60 348.09  148.63 133.53 348.51  148.02
   0  -7 -21  1032.3   393.0   1-0.05733-0.02067-0.98035 0.62237 0.17966-0.77848  2 377.13 124.66   38.53 378.13 124.14   38.31
   0  -7 -21 582.033 314.234   3-0.73946 0.66191 0.39108-0.74824-0.63924 0.04139  0 105.95 199.57  240.24 106.03 199.74  240.46
   0  -7 -21 790.679 309.627   4-0.73188 0.65378 0.39827-0.75559-0.64368 0.04504  0 139.38 146.14   24.59 139.36 145.54   25.16
   0  -7  21 607.585 197.222   2-0.57337 0.65066 0.39232-0.74894 0.63924-0.04040  0 320.57 415.05   27.22 320.44 415.07   27.15
   0   7 -21 806.035 360.048   3-0.83855 0.76133 0.54414-0.18696-0.08105-0.51740  0 112.18 326.39  170.56 112.28 326.32  170.14
   0   7  21 830.416 328.262   1-0.53776 0.61564-0.41846 0.77571 0.65569-0.05747  0 130.38 354.27  147.35 129.99 354.51  147.51
   0  -7 -22  14.471 103.694   3-0.73997 0.65872 0.39157-0.74873-0.63829 0.01196  0  99.44 199.22  240.63  99.33 199.29  240.32
   0  -7 -22  -7.246  97.695   4-0.73307 0.65125 0.39826-0.75558-0.64228 0.01513  0 132.94 141.75   24.63 133.10 142.04   24.94
   0  -7  22 129.885  84.943   2-0.57212 0.65309 0.39442-0.75104 0.63925-0.01189  0 322.65 424.87   27.69 322.76 425.37   27.43
   0   7 -22  71.281 175.234   3-0.84064 0.75975 0.54159-0.18440-0.10668-0.52028  0 105.64 327.47  172.68 105.69 327.66  173.10
   0   7  22  39.900 111.782   1-0.53698 0.61856-0.42077 0.77803 0.65504-0.02833  0 126.12 360.69  146.90 126.29 360.82  147.22
   0  -7 -23 244.196 224.903   3-0.73993 0.65499 0.39153-0.74869-0.63836-0.01643  2  92.04 198.67  240.32  92.37 198.77  240.33
   0  -7 -23 640.594 292.662   4-0.73311 0.64757 0.39826-0.75558-0.64224-0.01342  0 126.79 138.61   24.82 126.63 138.30   24.93
   0  -7  23 467.969 170.325   2-0.57223 0.65689 0.39423-0.75085 0.63924 0.01663  0 325.16 436.48   27.72 325.09 436.41   27.41
   0   7 -23 583.816 289.393   3-0.84215 0.75757 0.53876-0.18157-0.13146-0.52399  2  98.86 329.76  176.58  98.84 329.11  175.96
   0   7  23 521.913 250.814   1-0.53672 0.62201-0.42152 0.77878 0.65484 0.00036  0 122.42 367.38  146.94 122.42 367.49  147.13
   0  -7 -24 237.064 224.655   3-0.73939 0.65076 0.39101-0.74817-0.63937-0.04389  0  85.48 198.38  240.49  85.12 198.18  240.48
   0  -7 -24 584.952 294.908   4-0.73213 0.64287 0.39827-0.75559-0.64340-0.04077  0 119.98 134.30   24.97 119.93 134.31   25.12
   0  -7  24 516.333 177.336   2-0.57371 0.66204 0.39175-0.74837 0.63924 0.04515  0 327.61 448.30   27.06 327.41 448.26   27.08
   0   7 -24 641.197 352.792   3-0.84310 0.75484 0.53570-0.17852-0.15548-0.52847  0  91.57 330.81  178.77  91.70 330.69  178.75
   0   7  24 477.181 274.318   1-0.53699 0.62599-0.42076 0.77801 0.65504 0.02863  0 118.45 374.63  146.88 118.38 374.56  147.22
   0  -7 -25 600.234 312.334   3-0.73841 0.64609 0.39007-0.74723-0.64122-0.07051  0  78.02 198.16  240.13  77.54 197.50  240.76
   0  -7 -25 836.279 327.067   4-0.73025 0.63727 0.39827-0.75560-0.64560-0.06707  0 112.94 130.40   25.38 112.97 130.02   25.47
   0   7 -25 511.152 320.119   3-0.84355 0.75162 0.53239-0.17521-0.17885-0.53360  0  84.34 332.54  181.49  84.25 332.41  181.47
   0   7  25 382.686 208.606   1-0.53773 0.63043-0.41856 0.77581 0.65566 0.05651  0 114.48 381.66  147.28 114.14 382.09  147.50
   0  -7 -26  11.049  88.461   3-0.73701 0.64099 0.38873-0.74589-0.64384-0.09637  0  69.58 196.89  240.76  69.61 196.73  241.15
   0  -7 -26 -68.502  76.180   4-0.72756 0.63086 0.39829-0.75561-0.64874-0.09244  0 105.28 125.26   26.21 105.72 125.39   25.98
   0  -7  26 220.681 214.573   1 0.12150-0.02494-0.99187 0.63388-0.02180 0.76320  2  98.54 375.18    5.13  98.44 375.28    5.08
   0   7 -26 523.107 343.785   3-0.84354 0.74793 0.52886-0.17168-0.20162-0.53932  0  76.44 334.36  184.25  76.45 334.27  184.13
   0   7  26 175.763 140.900   1-0.53897 0.63539-0.41494 0.77219 0.65663 0.08402  0 109.86 390.67  148.29 109.71 390.13  147.96
   0  -7 -27 324.066 280.798   3-0.73522 0.63551 0.38702-0.74418-0.64714-0.12153  0  62.12 196.36  241.64  61.28 195.87  241.65
   0  -7 -27 208.471 206.527   4-0.72413 0.62372 0.39828-0.75561-0.65269-0.11700  2  98.58 121.16   27.00  98.14 120.41   26.62
   0  -7  27 203.796 186.168   1 0.09784 0.00244-0.99518 0.63719 0.00546 0.76446  2  93.64 383.29    9.59  93.26 383.35    9.53
   0   7 -27 289.593 282.858   3-0.84308 0.74380 0.52512-0.16793-0.22386-0.54558  0  68.44 336.13  186.53  68.26 336.31  186.75
   0   7  27 392.369 225.382   1-0.54067 0.64080-0.40994 0.76720 0.65795 0.11119  0 104.92 398.93  148.29 105.06 398.77  148.59
   0  -7 -28  32.317  94.292   3-0.73307 0.62966 0.38498-0.74214-0.65107-0.14607  0  52.84 195.51  241.82  52.50 194.90  242.24
   0  -7 -28 109.768 150.890   4-0.72003 0.61589 0.39826-0.75559-0.65737-0.14083  0  90.37 115.56   27.40  90.18 115.01   27.39
   0  -7  28 312.069 227.668   1 0.07421 0.02978-0.99698 0.63899 0.03246 0.76597  0  87.72 392.67   14.38  87.80 392.02   13.94
   0   7 -28 165.137 165.955   3-0.84220 0.73924 0.52118-0.16400-0.24562-0.55232  0  59.38 338.18  189.15  59.63 338.52  189.31
   0   7  28 371.256 237.192   1-0.54280 0.64664-0.40361 0.76086 0.65959 0.13803  0  99.84 408.60  149.67 100.19 408.09  149.39
   0  -7 -29 127.046 143.698   3-0.73056 0.62347 0.38261-0.73977-0.65558-0.17004  0  43.67 194.81  241.89  43.22 193.81  242.92
   0  -7 -29 194.971 191.722   4-0.71529 0.60743 0.39820-0.75553-0.66269-0.16401  0  82.28 109.87   27.93  81.79 109.15   28.26
   0  -7  29 483.984 264.066   1 0.05067 0.05704-0.99730 0.63932 0.05923 0.76772  0  82.01 401.11   17.86  82.01 401.40   18.32
   0   7 -29 172.301 170.612   3-0.84092 0.73429 0.51703-0.15985-0.26695-0.55949  0  50.55 340.29  191.50  50.51 340.95  191.85
   0  -7 -30  32.369  90.811   4-0.70993 0.59836 0.39813-0.75545-0.66860-0.18661  0  72.87 102.62   28.88  72.92 102.75   29.24
   0  -7  30 297.361 219.884   1 0.02718 0.08424-0.99618 0.63820 0.08576 0.76970  0  76.37 412.45   23.04  75.88 411.59   22.68
   0   7 -30  42.223 116.049   3-0.83926 0.72895 0.51268-0.15550-0.28789-0.56705  0  40.91 343.01  194.21  40.83 343.62  194.35
   0   7  30 137.466 120.793   1-0.54801 0.65916-0.38716 0.74453 0.66389 0.19061  0  89.96 429.29  151.93  89.65 429.11  151.43
   0  -8   0 240.593 141.349   1-0.59414 0.59414-0.20421-0.20421 0.69412-0.69412  0 329.85 249.37  173.77 329.61 249.43  173.49
   0   8   0 331.355 304.056   1-0.61761 0.61761 0.20416 0.20416 0.67262-0.67262  2 158.78 261.66  220.45 158.85 261.48  220.73
   0  -8  -1  5437.2   470.6   1-0.58408 0.58038-0.25323-0.15519 0.68866-0.71714  0 329.49 244.78  167.60 329.40 244.77  167.70
   0  -8   1  5077.6   455.8   1-0.60236 0.60606-0.15654-0.25187 0.69772-0.66924  0 330.19 254.09  179.07 330.14 254.09  179.06
   0   8  -1  5137.3   550.9   1-0.61353 0.60982 0.25133 0.15699 0.66233-0.69080  2 158.31 257.71  226.27 158.49 257.68  226.29
   0   8  -1  7990.5   557.3   2-0.64780 0.64412 0.24888 0.15868 0.63037-0.65889  0 164.16 225.97    8.56 164.29 226.00    8.62
   0  -8  -2  1114.8   314.2   1-0.57214 0.56473-0.30319-0.10523 0.68116-0.73813  0 329.46 240.25  161.79 329.50 240.09  161.72
   0  -8   2 810.670 247.294   1-0.60887 0.61628-0.11059-0.29782 0.69965-0.64268  0 330.78 258.87  184.58 330.97 258.76  184.38
   0   8  -2  1352.0   364.3   1-0.60785 0.60043 0.29880 0.10952 0.65026-0.70719  2 158.02 253.89  232.01 157.92 253.87  231.97
   0   8  -2  1643.5   364.4   2-0.62526 0.61789 0.29665 0.11092 0.63510-0.69214  0 165.54 221.56   14.75 165.46 221.76   14.68
   0  -8  -3  5913.2   490.3   1-0.55828 0.54716-0.35364-0.05477 0.67151-0.75696  0 330.02 235.37  155.50 329.91 235.37  155.58
   0  -8   3  5336.1   471.6   1-0.61389 0.62501-0.06668-0.34173 0.70003-0.61458  0 332.16 263.48  189.48 332.10 263.46  189.45
   0   8  -3  5816.0   503.1   1-0.60061 0.58949 0.34619 0.06213 0.63635-0.72175  0 157.15 250.06  237.55 157.14 250.06  237.72
   0   8  -3  7484.6   531.0   2-0.59926 0.58822 0.34672 0.06084 0.63820-0.72375  0 166.40 217.47   21.01 166.48 217.47   21.14
   0   8   3  5314.7   576.5   1-0.62129 0.63241 0.06814 0.34018 0.69305-0.60765  2 158.47 272.92  204.95 158.71 272.97  204.93
   0  -8  -4 516.258 211.369   1-0.54264 0.52781-0.40409-0.00420 0.65947-0.77342  0 330.43 230.56  149.40 330.60 230.61  149.33
   0  -8   4 374.514 175.780   1-0.61753 0.63235-0.02506-0.38335 0.69914-0.58521  0 333.88 268.01  194.42 333.55 268.20  194.24
   0   8  -4 509.899 219.042   1-0.59177 0.57694 0.39313 0.01519 0.62068-0.73455  0 156.19 246.05  243.83 156.17 246.22  243.53
   0   8  -4 331.707 171.545   2-0.56960 0.55488 0.39865 0.00891 0.63924-0.75331  0 167.43 212.94   28.34 167.33 213.11   28.00
   0   8   4 219.587 185.067   1-0.62005 0.63488 0.02574 0.38257 0.69671-0.58284  2 158.13 276.76  200.54 158.25 276.85  200.05
   0  -8  -5  7652.6   560.0   1-0.52492 0.50638-0.45414 0.04585 0.64541-0.78784  0 331.76 225.72  142.88 331.62 225.76  142.96
   0  -8   5  6947.7   540.8   1-0.61996 0.63849 0.01408-0.42249 0.69719-0.55478  0 335.34 273.00  198.71 335.29 273.02  198.74
   0   8  -5 10329.2   614.2   2-0.53611 0.51771 0.45187-0.04431 0.63786-0.78044  0 167.98 208.66   35.24 168.02 208.69   35.24
   0   8   5  8316.6   604.4   1-0.61826 0.63679-0.01462 0.42303 0.69874-0.55632  2 157.44 280.68  195.40 157.62 280.74  195.44
   0  -8  -6  3756.6   399.9   1-0.50535 0.48310-0.50331 0.09502 0.62918-0.80010  0 332.92 220.86  136.51 332.96 220.82  136.51
   0  -8   6  3047.3   366.5   1-0.62091 0.64315 0.05072-0.45904 0.69471-0.52391  0 337.18 277.94  202.99 337.35 277.87  202.92
   0   8  -6  5298.8   443.4   2-0.49874 0.47666 0.50571-0.09815 0.63367-0.80476  0 168.67 204.16   43.00 168.55 204.18   42.82
   0   8   6  3222.5   383.5   1-0.61520 0.63743-0.05290 0.46132 0.69988-0.52898  0 156.75 284.64  190.96 156.75 284.69  191.04
   0   8   6  5318.5   394.8   3-0.79663 0.81879 0.45037-0.04219-0.50310 0.67391  0 299.56 330.93  221.24 299.64 330.91  221.35
   0  -8  -7  4653.4   442.9   1-0.48407 0.45811-0.55117 0.14288 0.61083-0.81024  0 334.75 215.74  129.96 334.60 215.77  130.04
   0  -8   7  3724.6   408.9   1-0.62147 0.64742 0.08458-0.49290 0.69128-0.49201  0 339.81 282.82  206.89 339.71 282.87  206.82
   0   8  -7  5446.0   447.4   2-0.45736 0.43166 0.55967-0.15187 0.62648-0.82623  0 168.91 199.50   50.81 168.90 199.58   50.76
   0   8   7  4816.3   463.3   1-0.61150 0.63744-0.08886 0.49728 0.70001-0.50063  0 155.54 288.65  186.87 155.70 288.69  186.89
   0   8   7  6039.4   435.9   3-0.81312 0.83897 0.47029-0.06211-0.44560 0.64488  0 304.78 331.58  213.90 304.68 331.41  213.85
   0  -8  -8   0.801  62.913   1-0.46120 0.43153-0.59734 0.18905 0.59049-0.81839  0 336.66 210.40  123.72 336.55 210.58  123.55
   0  -8   8  19.432  52.614   1-0.62135 0.65101 0.11573-0.52405 0.68741-0.45968  0 341.94 288.15  210.12 342.36 287.98  210.42
   0   8  -8  48.193 114.366   2-0.41238 0.38300 0.61247-0.20467 0.61574-0.84402  0 169.17 194.86   59.07 169.09 194.88   58.93
   0   8   8 -65.403  68.287   1-0.60731 0.63695-0.12239 0.53081 0.69931-0.47145  0 154.34 292.53  182.89 154.44 292.75  183.02
   0   8   8 217.941 141.129   3-0.82497 0.85452 0.48649-0.07831-0.39224 0.61999  0 310.40 332.15  206.58 310.20 332.03  207.10
   0  -8  -9  1512.0   363.2   1-0.43690 0.40352-0.64150 0.23321 0.56831-0.82469  0 338.83 205.26  116.67 338.83 205.25  117.07
   0  -8   9  1298.0   324.2   1-0.62070 0.65407 0.14419-0.55250 0.68327-0.42706  0 345.56 293.43  213.70 345.32 293.24  213.72
   0   8  -9  2534.0   422.2   2-0.36389 0.33085 0.66352-0.25572 0.60144-0.85825  0 169.23 190.13   67.23 169.12 190.06   67.35
   0   8  -9  2453.5   399.3   3-0.70367 0.67059 0.52589-0.11772 0.38316-0.63994  0 173.47 326.25  115.87 173.34 326.06  115.66
   0   8   9  1568.3   373.6   1-0.60285 0.63620-0.15339 0.56181 0.69790-0.44155  0 152.80 296.70  179.22 153.00 296.88  179.42
   0   8   9  3222.7   494.4   3-0.83324 0.86647 0.49969-0.09150-0.34279 0.59902  0 316.11 332.82  200.95 316.18 332.77  200.99
   0  -8 -10 196.188 140.927   1-0.41134 0.37425-0.68339 0.27510 0.54446-0.82932  0 341.40 199.59  110.35 341.41 199.72  110.63
   0  -8  10 150.037 142.448   1-0.61966 0.65674 0.17000-0.57832 0.67901-0.39434  2 348.80 298.16  217.02 348.59 298.67  216.73
   0  -8  10  80.355  96.646   3-0.26187 0.29772 0.30833-0.72059 0.87523-0.58467  0 315.13 171.53   38.34 315.67 171.51   38.50
   0   8 -10 -92.272  70.799   2-0.31238 0.27567 0.71199-0.30419 0.58346-0.86880  0 169.12 185.34   76.01 169.00 185.12   75.95
   0   8 -10  -1.331 108.154   3-0.72897 0.69222 0.53456-0.12638 0.33013-0.61544  0 169.05 326.33  122.12 169.11 326.61  122.17
   0   8  10   8.016  86.709   1-0.59816 0.63521-0.18189 0.59030 0.69603-0.41119  0 151.71 301.18  176.66 151.38 301.09  176.10
   0   8  10  22.602  78.108   3-0.83843 0.87520 0.51076-0.10255-0.29676 0.58174  0 322.80 333.39  195.87 322.64 333.54  195.41
   0  -8 -11  2042.0   423.9   1-0.38473 0.34394-0.72279 0.31450 0.51910-0.83246  0 344.48 193.97  104.22 344.30 194.00  104.24
   0  -8  11  1208.6   291.3   3-0.29994 0.33937 0.32993-0.74218 0.85125-0.53164  0 322.19 169.92   43.72 322.18 169.63   43.99
   0   8 -11  1485.0   325.6   2-0.25826 0.21787 0.75713-0.34933 0.56183-0.87571  0 168.74 179.91   84.74 168.71 180.03   84.69
   0   8 -11  2571.0   440.1   3-0.74986 0.70943 0.54092-0.13274 0.28116-0.59500  0 164.59 327.05  127.67 164.65 327.20  128.08
   0   8  11  1669.5   396.1   1-0.59345 0.63420-0.20784 0.61626 0.69377-0.38046  0 149.41 305.47  173.10 149.57 305.39  173.06
   0   8  11  2592.6   445.2   3-0.84175 0.88219 0.51957-0.11136-0.25406 0.56753  0 329.59 334.78  190.21 329.51 334.51  190.31
   0  -8 -12 142.700 150.164   1-0.35696 0.31238-0.75963 0.35022 0.49252-0.83484  0 347.48 188.23   98.49 347.59 188.01   97.87
   0  -8  12  70.092 102.367   1-0.61688 0.66137 0.21399-0.62231 0.67061-0.32901  0 355.83 309.89  222.53 356.07 310.12  221.88
   0  -8  12 174.458 127.577   3-0.33188 0.37490 0.34776-0.76001 0.82924-0.48057  0 328.96 167.58   49.30 329.19 167.58   48.67
   0   8 -12  93.698 112.864   2-0.20206 0.15800 0.79828-0.39048 0.53667-0.87908  0 168.00 174.79   93.47 168.29 174.78   93.51
   0   8  12  56.014 113.410   1-0.58877 0.63323-0.23133 0.63975 0.69132-0.34952  0 147.51 309.63  170.10 147.59 309.79  170.29
   0   8  12 130.402 135.489   3-0.84333 0.88746 0.52678-0.11857-0.21418 0.55616  0 336.32 335.15  185.75 336.85 335.61  185.61
   0  -8  13  1118.1   297.0   1-0.61535 0.66355 0.23236-0.64068 0.66667-0.29660  0 359.92 316.13  224.32 360.30 316.21  224.05
   0   8 -13  2386.0   403.6   2-0.14556 0.09761 0.83458-0.42721 0.50802-0.87869  0 168.01 169.46  102.20 167.74 169.36  102.28
   0   8 -13  2393.3   459.4   3-0.78164 0.73386 0.54857-0.14039 0.19366-0.56455  0 155.06 328.66  138.62 155.12 328.58  138.43
   0   8  13  2312.6   502.0   1-0.58427 0.63243-0.25239 0.66081 0.68876-0.31848  0 145.45 314.21  167.37 145.44 314.31  167.80
   0   8  13  2869.7   516.3   3-0.84353 0.89133 0.53269-0.12449-0.17682 0.54729  0 344.28 336.96  181.07 344.66 336.85  181.23
   0  -8 -14 260.352 186.745   1-0.30010 0.24809-0.82482 0.41542 0.43602-0.83539  2 355.18 175.03   85.21 354.99 175.27   85.52
   0  -8  14 204.593 165.375   1-0.61382 0.66572 0.24847-0.65679 0.66300-0.26446  0 364.28 322.34  225.95 364.87 322.57  225.96
   0  -8  14 295.170 156.355   3-0.38036 0.43156 0.37401-0.78358 0.79053-0.38837  0 343.85 164.04   56.52 343.98 163.61   56.11
   0   8 -14 268.425 166.353   2-0.08717 0.03553 0.86624-0.45887 0.47655-0.87574  0 167.28 163.73  111.03 167.02 163.73  111.13
   0   8 -14 162.363 161.486   3-0.79371 0.74226 0.55053-0.14236 0.15432-0.55374  0 150.03 329.61  143.35 150.08 329.36  143.01
   0   8  14 207.966 196.213   1-0.58002 0.63189-0.27110 0.67952 0.68619-0.28743  0 143.47 318.75  165.30 143.12 318.96  165.57
   0   8  14 239.139 216.284   3-0.84260 0.89408 0.53751-0.12930-0.14164 0.54061  2 352.92 338.45  176.68 352.99 338.24  177.14
   0  -8 -15 532.494 231.566   1-0.27099 0.21526-0.85322 0.44381 0.40654-0.83444  0 359.16 168.40   79.78 359.20 168.42   79.48
   0  -8  15 119.886 117.569   1-0.61235 0.66796 0.26242-0.67074 0.65966-0.23266  0 369.85 329.58  227.89 369.78 329.25  227.62
   0  -8  15 274.151 147.426   2-0.65568 0.71089 0.23104-0.63861 0.62818-0.20044  0 318.34 372.86    6.34 318.06 372.87    6.39
   0  -8  15  27.320 139.449   3-0.39895 0.45381 0.38403-0.79359 0.77511-0.34423  2 352.00 161.27   59.29 352.44 161.01   58.96
   0   8 -15 253.761 170.698   2-0.02841-0.02692 0.89266-0.48529 0.44238-0.87008  0 166.30 157.61  120.64 166.18 157.85  119.97
   0   8 -15 513.043 229.680   3-0.80382 0.74869 0.55156-0.14338 0.11743-0.54539  0 144.60 330.41  147.24 144.86 330.22  147.29
   0   8  15 421.016 217.149   1-0.57607 0.63165-0.28756 0.69597 0.68371-0.25646  0 140.50 323.27  163.14 140.63 323.76  163.60
   0   8  15 546.121 252.179   3-0.84076 0.89592 0.54140-0.13320-0.10837 0.53584  0 361.30 339.36  173.31 361.85 339.79  173.29
   0  -8 -16 519.429 230.012   1-0.24172 0.18228-0.87881 0.46940 0.37645-0.83287  0 363.69 161.28   73.17 363.73 161.19   73.55
   0  -8  16 137.765 129.707   1-0.61099 0.67031 0.27433-0.68265 0.65669-0.20122  2 375.24 336.64  228.99 375.07 336.28  229.04
   0  -8  16 396.082 149.870   2-0.64902 0.70791 0.24616-0.65373 0.63005-0.17380  0 319.34 380.61    8.34 319.35 380.43    8.28
   0  -8  16 443.764 187.836   3-0.41433 0.47284 0.39225-0.80181 0.76183-0.30222  0 361.43 158.03   61.53 361.48 158.19   61.35
   0   8 -16 536.888 214.212   2 0.03007-0.08909 0.91365-0.50628 0.40586-0.86207  0 165.42 151.69  128.74 165.24 151.74  128.74
   0   8 -16 469.433 259.223   3-0.81206 0.75323 0.55187-0.14366 0.08336-0.53932  0 139.41 331.30  151.15 139.50 331.14  151.25
   0   8  16 445.766 248.850   1-0.57248 0.63176-0.30186 0.71027 0.68139-0.22565  0 138.19 328.62  161.71 137.99 328.73  161.88
   0   8  16 525.524 243.581   3-0.83814 0.89698 0.54453-0.13633-0.07679 0.53276  0 370.94 341.29  169.56 371.31 341.51  169.65
   0  -8 -17 343.785 189.570   1-0.21230 0.14915-0.90165 0.49225 0.34590-0.83086  0 369.52 153.48   68.18 368.67 153.54   67.72
   0  -8 -17  61.887 114.186   4-0.62939 0.56616 0.39387-0.80224-0.74627 0.26165  0 165.40 144.23   43.13 165.49 144.61   43.01
   0  -8  17 149.558 101.534   2-0.64316 0.70573 0.25908-0.66664 0.63153-0.14675  0 321.08 388.17   10.16 320.79 388.39    9.91
   0  -8  17 151.756 144.798   3-0.42700 0.48917 0.39896-0.80852 0.75052-0.26218  0 371.32 155.32   63.39 371.15 155.09   63.34
   0   8 -17  25.596 122.689   2 0.08775-0.15045 0.92919-0.52182 0.36737-0.85209  0 164.22 145.74  137.21 164.18 145.35  137.41
   0   8 -17 245.127 201.418   3-0.81915 0.75664 0.55153-0.14332 0.05050-0.53497  0 133.96 331.84  154.76 133.93 332.15  155.03
   0   8  17  79.402 131.964   1-0.56930 0.63229-0.31408 0.72250 0.67926-0.19504  0 135.77 333.77  160.78 135.17 333.88  160.40
   0  -8 -18 808.353 314.331   1-0.18291 0.11605-0.92182 0.51241 0.31503-0.82851  0 373.90 145.19   61.58 373.98 145.41   62.00
   0  -8  18 826.670 230.251   2-0.63823 0.70448 0.26975-0.67731 0.63264-0.11935  0 322.52 396.76   10.98 322.35 396.81   11.25
   0   8 -18  1292.5   331.7   2 0.14412-0.21051 0.93933-0.53196 0.32729-0.84052  0 163.54 138.68  146.25 163.04 138.64  145.97
   0   8 -18 720.483 304.686   3-0.82506 0.75887 0.55064-0.14243 0.01928-0.53225  0 128.13 333.02  158.60 128.17 333.26  158.62
   0   8  18 758.113 325.512   1-0.56655 0.63324-0.32433 0.73275 0.67738-0.16468  0 132.07 339.38  159.15 132.20 339.25  159.16
   0  -8 -19 320.322 181.676   4-0.65549 0.58483 0.39581-0.80418-0.72319 0.18156  0 154.01 138.54   38.63 154.03 138.46   38.72
   0  -8  19 218.573 115.717   2-0.63423 0.70416 0.27820-0.68577 0.63347-0.09166  0 323.88 405.92   11.82 324.03 405.72   12.33
   0   8 -19 266.762 212.708   3-0.82994 0.76007 0.54929-0.14108-0.01050-0.53096  0 122.09 334.65  162.37 122.21 334.46  162.04
   0   8  19  39.961 114.392   1-0.56428 0.63467-0.33268 0.74110 0.67577-0.13458  0 128.48 345.10  158.68 129.06 344.85  158.14
   0  -8 -20 602.474 250.951   4-0.66407 0.58969 0.39633-0.80470-0.71520 0.14506  0 148.01 135.60   36.66 148.09 135.09   37.28
   0  -8  20 605.403 208.334   2-0.63124 0.70485 0.28443-0.69199 0.63405-0.06372  0 325.53 414.84   13.76 325.79 415.20   13.12
   0   8 -20 990.872 364.159   3-0.83392 0.76038 0.54753-0.13933-0.03901-0.53095  0 116.13 335.48  165.20 116.04 335.76  165.31
   0   8  20 454.381 258.994   1-0.56243 0.63653-0.33927 0.74768 0.67447-0.10480  0 125.74 350.45  157.15 125.75 350.71  157.34
   0  -8 -21 484.574 232.036   4-0.67034 0.59224 0.39669-0.80506-0.70922 0.11057  0 142.00 131.38   36.59 141.97 131.50   36.22
   0  -8  21 277.759 145.429   2-0.62931 0.70660 0.28841-0.69597 0.63440-0.03556  0 327.20 425.59   13.25 327.61 425.29   13.63
   0   8 -21 246.585 239.305   3-0.83710 0.75988 0.54544-0.13723-0.06641-0.53205  0 109.53 337.33  168.35 109.63 337.18  168.46
   0   8  21 306.853 195.988   1-0.56104 0.63885-0.34414 0.75256 0.67349-0.07534  0 122.07 357.22  156.46 122.27 356.87  156.74
   0  -8 -22 814.017 293.482   4-0.67471 0.59289 0.39692-0.80529-0.70498 0.07783  0 135.87 127.29   35.69 135.67 127.65   35.47
   0  -8  22 257.125 124.700   2-0.62847 0.70944 0.29013-0.69769 0.63455-0.00719  0 329.35 436.12   13.52 329.45 436.08   13.85
   0   8 -22 495.042 304.617   3-0.83958 0.75868 0.54301-0.13480-0.09282-0.53414  0 102.55 338.85  171.18 102.98 338.72  171.50
   0   8  22 922.451 357.353   1-0.56011 0.64162-0.34738 0.75580 0.67282-0.04619  0 118.61 362.98  156.00 118.62 363.36  156.35
   0  -8 -23  61.217  96.935   4-0.67744 0.59191 0.39705-0.80542-0.70230 0.04664  0 129.08 123.51   35.38 129.16 123.53   35.00
   0  -8  23  96.380  84.585   2-0.62875 0.71340 0.28956-0.69712 0.63450 0.02137  0 330.94 446.41   13.74 331.28 447.65   13.77
   0   8  23 142.755 115.823   1-0.55962 0.64484-0.34905 0.75747 0.67247-0.01736  0 114.88 369.32  155.32 114.78 370.23  156.14
   0  -8 -24 289.389 188.841   4-0.67878 0.58952 0.39711-0.80548-0.70099 0.01682  0 122.47 119.15   34.43 122.42 119.11   34.77
   0  -8  24 485.255 187.626   2-0.63017 0.71850 0.28663-0.69420 0.63424 0.05014  0 333.53 459.92   13.89 333.04 460.08   13.40
   0   8 -24 708.754 334.671   3-0.84266 0.75441 0.53733-0.12912-0.14310-0.54085  0  88.75 341.88  177.07  88.82 342.22  177.31
   0   8  24 116.090 155.964   1-0.55957 0.64850-0.34921 0.75763 0.67244 0.01116  0 110.79 377.15  155.88 110.74 377.52  156.12
   0  -8 -25 154.892 140.238   4-0.67888 0.58590 0.39711-0.80548-0.70089-0.01179  0 115.32 115.38   33.61 115.40 114.35   34.75
   0   8 -25 248.518 217.686   3-0.84338 0.75145 0.53408-0.12588-0.16716-0.54529  0  81.12 344.11  180.10  81.26 344.21  180.11
   0   8  25 166.183 189.279   1-0.55995 0.65258-0.34791 0.75633 0.67271 0.03937  0 106.88 384.36  155.03 106.50 385.30  156.28
   0  -8 -26 110.551 119.312   4-0.67789 0.58119 0.39707-0.80544-0.70186-0.03932  0 108.12 108.52   35.32 108.09 109.21   34.92
   0   8 -26 377.211 296.431   3-0.84360 0.74799 0.53061-0.12240-0.19059-0.55036  0  73.95 345.97  182.72  73.32 346.37  182.84
   0   8  26 115.349 140.848   1-0.56074 0.65707-0.34519 0.75361 0.67327 0.06730  0 101.34 394.15  157.33 102.04 393.62  156.62
   0  -8 -27  60.843  88.550   4-0.67592 0.57550 0.39697-0.80534-0.70380-0.06589  0 100.48 104.34   35.41 100.43 103.64   35.26
   0   8 -27 225.114 219.700   3-0.84335 0.74407 0.52690-0.11869-0.21347-0.55597  0  65.15 348.90  185.67  64.97 348.74  185.52
   0   8  27  67.987 114.047   1-0.56191 0.66195-0.34108 0.74949 0.67411 0.09494  2  97.41 402.50  157.01  97.34 402.57  157.12
   0  -8 -28 232.200 182.659   4-0.67306 0.56892 0.39683-0.80520-0.70659-0.09161  2  92.11  96.83   36.32  92.39  97.59   35.75
   0  -8  28  82.914 135.593   1 0.10722-0.00323-0.99404 0.58491-0.00533 0.80376  0  78.96 394.53    8.47  78.64 393.63    7.77
   0   8 -28 124.726 136.344   3-0.84265 0.73969 0.52299-0.11478-0.23584-0.56210  0  56.16 351.84  188.67  56.15 351.33  188.16
   0   8  28 125.091 116.744   1-0.56346 0.66720-0.33560 0.74401 0.67520 0.12234  2  92.04 412.40  158.34  92.39 412.24  157.79
   0  -8 -29 103.230 156.491   4-0.66937 0.56152 0.39664-0.80501-0.71014-0.11656  0  84.33  91.63   35.88  83.90  90.98   36.38
   0  -8  29 108.282 170.147   1 0.08364 0.02407-0.99644 0.58731 0.02170 0.80525  0  72.52 403.33   12.27  72.65 403.28   12.19
   0   8 -29 186.260 218.810   3-0.84153 0.73489 0.51885-0.11064-0.25776-0.56868  0  46.97 353.33  190.29  46.81 354.17  190.75
   0   8  29 242.410 155.497   1-0.56533 0.67278-0.32878 0.73720 0.67654 0.14948  0  86.97 422.71  158.53  87.14 422.74  158.62
   0   8 -30 326.285 257.122   3-0.83999 0.72968 0.51451-0.10630-0.27926-0.57568  0  37.00 356.97  193.16  36.87 357.29  193.31
   0   8  30  86.878 108.884   1-0.56756 0.67872-0.32058 0.72900 0.67808 0.17642  0  81.60 433.69  159.73  81.60 434.21  159.61
   0  -9   0 126.706 118.238   1-0.58910 0.58910-0.22973-0.22973 0.69150-0.69150  0 345.29 248.14  170.58 345.12 248.30  170.48
   0   9   0 -79.746  58.981   1-0.61559 0.61559 0.22968 0.22968 0.66726-0.66726  0 148.74 262.15  223.56 148.78 262.25  223.73
   0   9   0   5.844 106.415   2-0.65645 0.65645 0.22925 0.22925 0.62795-0.62795  0 153.04 226.68    6.36 153.41 226.63    6.16
   0  -9  -1 343.941 188.894   1-0.57954 0.57584-0.27314-0.18633 0.68590-0.71438  0 344.40 243.77  165.51 344.88 243.45  165.33
   0  -9   1 284.686 151.307   1-0.59717 0.60087-0.18750-0.27197 0.69559-0.66710  0 345.12 253.12  175.80 345.67 253.15  175.44
   0   9  -1 232.966 173.159   1-0.61134 0.60763 0.27130 0.18805 0.65746-0.68592  0 148.39 258.33  228.74 148.42 258.40  228.68
   0   9  -1 360.435 197.288   2-0.63835 0.63467 0.26949 0.18902 0.63261-0.66113  0 154.61 222.49   11.55 154.75 222.37   11.22
   0   9   1 391.750 219.651   1-0.61864 0.62235 0.18869 0.27067 0.67561-0.64714  0 149.09 265.92  218.48 148.95 266.11  218.91
   0  -9  -2 -38.957  36.091   1-0.56842 0.56101-0.31741-0.14206 0.67866-0.73563  0 345.75 238.54  159.97 344.96 238.57  160.00
   0  -9   2  16.471  63.831   1-0.60385 0.61126-0.14669-0.31278 0.69828-0.64131  0 345.99 258.18  180.86 346.52 258.02  180.20
   0   9  -2  35.121 114.251   1-0.60580 0.59839 0.31330 0.14606 0.64620-0.70314  0 148.45 254.59  233.16 147.87 254.55  233.72
   0   9  -2 -60.873  89.507   2-0.61757 0.61021 0.31194 0.14657 0.63626-0.69329  0 155.71 218.04   16.61 155.95 218.07   16.64
   0   9   2 167.769 144.316   1-0.62056 0.62797 0.14861 0.31075 0.68257-0.62564  0 148.49 270.10  214.66 148.93 269.98  214.23
   0  -9  -3 127.298 126.394   1-0.55575 0.54463-0.36222-0.09725 0.66964-0.75509  0 344.63 233.84  154.74 345.34 233.65  154.52
   0  -9   3 100.711 110.474   1-0.60925 0.62037-0.10755-0.35192 0.69972-0.61427  0 348.10 262.70  184.39 347.67 262.91  184.74
   0   9  -3 108.814 153.813   1-0.59901 0.58789 0.35538 0.10398 0.63343-0.71883  0 147.40 250.69  238.64 147.13 250.69  238.85
   0   9  -3 208.841 159.091   2-0.59395 0.58291 0.35638 0.10213 0.63857-0.72411  0 156.85 213.63   22.72 157.00 213.71   22.40
   0   9   3 117.579 126.760   1-0.62142 0.63254 0.10967 0.34969 0.68822-0.60282  0 148.99 273.89  209.46 148.71 273.87  209.72
   0  -9  -4  83.713  88.434   1-0.54160 0.52677-0.40719-0.05213 0.65867-0.77261  0 346.24 228.47  148.68 345.98 228.69  148.94
   0  -9   4 -30.023  32.933   1-0.61353 0.62835-0.07027-0.38920 0.70005-0.58612  2 348.29 267.75  189.75 349.14 267.85  189.04
   0   9  -4  18.067 116.045   1-0.59090 0.57607 0.39728 0.06207 0.61920-0.73307  0 146.61 247.10  243.84 146.19 246.81  244.05
   0   9  -4  25.357 120.895   2-0.56730 0.55258 0.40247 0.05604 0.63923-0.75330  2 157.95 209.05   28.48 157.91 209.28   28.51
   0   9   4 115.343 147.002   1-0.62135 0.63618 0.07210 0.38726 0.69264-0.57877  0 148.22 277.19  205.69 148.30 277.79  205.38
   0  -9  -5  1124.6   329.0   1-0.52570 0.50716-0.45208-0.00725 0.64604-0.78847  0 346.85 223.60  143.10 346.97 223.63  143.22
   0   9  -5 779.154 323.244   2-0.53747 0.51907 0.44981 0.00870 0.63797-0.78055  2 158.59 204.65   35.10 158.67 204.77   34.95
   0   9   5 882.661 307.737   1-0.62045 0.63899 0.03609 0.42327 0.69593-0.55360  0 147.85 281.60  201.19 147.70 281.75  201.24
   0  -9  -6 122.433 123.090   1-0.50820 0.48595-0.49648 0.03716 0.63159-0.80251  2 348.04 218.71  137.84 348.27 218.48  137.42
   0  -9   6  45.703 117.911   1-0.61908 0.64131-0.00185-0.45762 0.69812-0.52722  2 354.15 278.15  196.22 352.98 277.96  196.91
   0   9   6 -58.304  81.854   1-0.61930 0.64153 0.00192 0.45754 0.69792-0.52702  0 146.57 285.63  197.32 146.94 285.74  197.34
   0  -9  -7  86.040 102.422   1-0.48922 0.46326-0.54007 0.08075 0.61531-0.81472  2 350.14 213.76  131.30 349.88 213.20  131.56
   0  -9   7  14.955  35.977   1-0.62019 0.64614 0.02922-0.48858 0.69646-0.49719  2 355.61 283.46  199.99 355.39 283.12  200.45
   0   9   7 254.791 198.670   1-0.61711 0.64305-0.03048 0.48994 0.69933-0.49995  0 146.02 289.80  193.42 145.96 289.80  193.62
   0  -9   8 643.633 259.220   1-0.62109 0.65075 0.05796-0.51732 0.69405-0.46631  0 358.43 288.70  203.53 358.09 288.44  203.76
   0   9   8 585.590 255.017   1-0.61445 0.64409-0.06092 0.52038 0.69999-0.47213  0 144.94 294.09  189.82 144.80 293.93  190.11
   0   9   8  1279.1   301.5   3-0.82350 0.85304 0.48434-0.02513-0.39973 0.62749  0 315.99 344.79  207.85 316.03 344.61  208.04
   0  -9  -9 898.531 278.526   1-0.44704 0.41367-0.62363 0.16430 0.57763-0.83401  2 354.32 202.49  120.17 354.06 202.20  119.73
   0  -9   9 547.580 196.013   1-0.62147 0.65484 0.08444-0.54380 0.69130-0.43510  0 361.11 294.15  206.50 361.11 293.93  206.81
   0   9  -9  1412.0   303.5   3-0.69663 0.66356 0.52333-0.06414 0.39691-0.65368  0 169.74 336.10  113.83 169.78 336.11  113.94
   0   9   9  1449.1   391.2   1-0.61145 0.64480-0.08931 0.54878 0.70001-0.44366  0 143.21 298.16  187.03 143.46 298.13  186.84
   0   9   9  1400.9   350.3   3-0.83191 0.86515 0.49740-0.03819-0.35183 0.60806  0 322.00 345.80  201.80 321.99 345.53  202.10
   0  -9 -10  70.058 102.839   1-0.42407 0.38699-0.66307 0.20374 0.55640-0.84126  0 356.82 195.96  114.58 356.63 196.43  113.80
   0  -9  10  58.655  69.007   1-0.62143 0.65851 0.10870-0.56805 0.68835-0.40368  0 364.61 300.02  209.26 364.45 299.58  209.61
   0  -9  10 116.550 113.908   3-0.17111 0.20696 0.25545-0.71923 0.92318-0.63263  0 320.69 158.79   25.89 320.65 158.34   25.73
   0   9  10  69.421 110.186   1-0.60821 0.64526-0.11563 0.57509 0.69952-0.41469  0 141.93 302.18  183.56 141.93 302.41  183.80
   0   9  10  90.546  96.638   3-0.83739 0.87416 0.50849-0.04926-0.30691 0.59189  0 328.67 347.04  196.71 328.47 346.50  196.63
   0  -9 -11  1347.2   362.0   1-0.40001 0.35922-0.70065 0.24133 0.53372-0.84708  0 359.41 190.37  107.94 359.54 190.44  107.88
   0  -9  11 682.732 242.917   1-0.62107 0.66186 0.13075-0.59011 0.68530-0.37216  0 368.00 305.54  211.89 368.13 305.44  212.16
   0   9 -11  1827.2   384.7   3-0.74377 0.70334 0.53916-0.07996 0.29602-0.60985  2 161.58 337.47  126.12 161.38 337.41  126.30
   0   9  11  1168.1   371.7   1-0.60487 0.64563-0.13983 0.59930 0.69861-0.38529  0 140.23 306.73  180.98 140.23 306.79  181.00
   0   9  11  1733.0   376.7   3-0.84106 0.88151 0.51744-0.05821-0.26491 0.57839  0 335.28 347.47  191.65 335.40 347.71  191.60
   0  -9 -12 326.207 199.807   1-0.37501 0.33051-0.73622 0.27689 0.50973-0.85157  0 362.87 184.40  102.50 362.76 184.19  101.98
   0  -9  12  56.659  75.024   1-0.62049 0.66498 0.15066-0.61002 0.68224-0.34064  0 372.14 311.23  214.98 372.16 311.54  214.47
   0  -9  12 164.805 116.215   3-0.24876 0.29178 0.30082-0.76461 0.88294-0.53427  0 333.98 153.97   36.64 334.08 153.86   36.64
   0   9 -12 284.054 184.767   3-0.76173 0.71763 0.54411-0.08492 0.25066-0.59302  0 156.72 338.14  131.51 156.82 338.15  131.71
   0   9  12 -54.297  87.379   1-0.60150 0.64596-0.16193 0.62140 0.69740-0.35560  0 138.07 311.28  179.06 138.35 311.28  178.43
   0   9  12 372.693 195.200   3-0.84303 0.88716 0.52484-0.06560-0.22546 0.56743  0 342.77 348.96  186.63 342.81 349.07  186.93
   0  -9 -13 785.816 309.370   1-0.34886 0.30057-0.76976 0.30918 0.48459-0.85543  0 366.69 177.28   95.75 366.44 177.62   96.06
   0  -9  13 497.118 237.877   1-0.61973 0.66793 0.16849-0.62785 0.67927-0.30920  2 376.29 317.77  216.77 376.53 317.89  216.55
   0  -9  13 275.522 171.434   3-0.27941 0.32602 0.31834-0.78213 0.86447-0.48675  0 341.06 152.25   41.71 341.60 151.28   41.02
   0   9 -13 845.703 273.836   3-0.77681 0.72903 0.54761-0.08842 0.20828-0.57917  0 151.92 338.97  136.35 152.05 338.97  136.71
   0   9  13 339.341 214.172   1-0.59814 0.64631-0.18198 0.64145 0.69602-0.32574  0 136.45 315.71  175.98 136.30 315.89  176.09
   0  -9 -14 582.483 267.453   1-0.32237 0.27037-0.80088 0.34030 0.45836-0.85773  0 370.83 170.96   89.93 370.37 170.76   90.26
   0  -9  14 433.950 244.699   3-0.30552 0.35571 0.33306-0.79685 0.84752-0.44075  2 349.29 148.53   44.29 349.70 148.45   44.80
   0   9 -14 556.094 258.616   3-0.78950 0.73804 0.54993-0.09073 0.16855-0.56798  0 147.12 339.76  141.92 147.08 339.86  141.36
   0   9  14 751.656 308.257   1-0.59493 0.64680-0.19998 0.65944 0.69450-0.29574  0 133.83 320.56  173.93 134.07 320.65  173.98
   0   9  14 681.266 250.634   3-0.84302 0.89450 0.53601-0.07677-0.15318 0.55215  0 359.21 352.63  178.16 359.22 352.33  178.48
   0  -9 -15 655.728 258.960   1-0.29535 0.23963-0.82968 0.36909 0.43122-0.85912  0 374.84 163.94   84.44 374.66 163.56   84.52
   0  -9  15 303.677 153.485   3-0.32765 0.38142 0.34541-0.80920 0.83225-0.39642  0 358.04 145.85   48.05 358.39 145.35   48.05
   0   9 -15 953.109 349.167   2-0.08008 0.02475 0.86972-0.41143 0.47255-0.90025  2 158.39 152.57  112.19 158.43 152.53  112.20
   0   9 -15 905.495 322.200   3-0.80019 0.74506 0.55127-0.09207 0.13117-0.55913  0 142.04 341.06  145.79 141.91 340.84  145.70
   0   9  15 896.647 355.234   1-0.59186 0.64744-0.21600 0.67547 0.69297-0.26572  0 131.80 325.57  171.68 131.68 325.57  172.10
   0   9  15  1261.6   366.9   3-0.84151 0.89666 0.54013-0.08089-0.11985 0.54732  0 368.40 354.27  174.80 368.28 354.25  174.62
   0   9 -16  1818.0   411.2   2-0.02448-0.03453 0.89423-0.43594 0.44002-0.89622  2 157.68 146.22  120.55 157.72 146.16  120.56
   0   9 -16  1485.1   415.8   3-0.80896 0.75013 0.55184-0.09261 0.09655-0.55252  0 136.57 341.89  149.76 136.58 341.89  149.73
   0   9  16  1309.3   406.9   1-0.58903 0.64831-0.23009 0.68956 0.69146-0.23573  0 129.33 330.66  170.07 129.11 330.66  170.44
   0   9  16  2485.8   624.9   3-0.83918 0.89801 0.54347-0.08424-0.08812 0.54409  2 377.04 355.97  170.76 377.98 356.39  170.96
   0  -9  17 116.651 122.873   3-0.36208 0.42425 0.36406-0.82481 0.80503-0.31670  2 375.29 140.09   53.78 376.44 139.49   53.34
   0   9 -17  96.880 140.466   2 0.03117-0.09387 0.91400-0.45571 0.40515-0.88987  2 156.95 139.54  128.92 156.92 139.50  128.90
   0   9 -17 227.647 192.667   3-0.81654 0.75402 0.55173-0.09250 0.06311-0.54757  0 131.18 343.03  153.85 131.02 343.05  153.58
   0   9  17 161.176 155.130   1-0.58646 0.64945-0.24232 0.70178 0.69003-0.20581  0 126.43 335.39  168.34 126.37 335.94  168.99
   0   9 -18 273.517 178.491   2 0.08649-0.15289 0.92891-0.47062 0.36823-0.88147  0 155.69 132.39  136.79 156.03 132.50  137.22
   0   9 -18  21.477 118.687   3-0.82288 0.75670 0.55104-0.09181 0.03128-0.54424  0 125.51 344.33  157.18 125.25 344.32  157.24
   0   9  18  85.719 147.523   1-0.58419 0.65088-0.25273 0.71220 0.68872-0.17602  0 123.19 342.02  168.53 123.46 341.45  167.76
   0   9 -19 818.735 265.344   2 0.14103-0.21111 0.93891-0.48062 0.32955-0.87130  0 155.29 124.86  145.70 155.09 125.11  145.50
   0   9 -19 471.310 266.918   3-0.82816 0.75830 0.54986-0.09063 0.00088-0.54234  0 119.08 345.59  160.81 119.26 345.70  160.73
   0   9  19 693.133 296.165   1-0.58226 0.65266-0.26139 0.72086 0.68756-0.14637  0 120.21 347.49  166.78 120.38 347.21  166.73
   0   9 -20 767.802 334.468   3-0.83250 0.75895 0.54825-0.08902-0.02825-0.54171  0 112.79 346.88  163.86 113.05 347.19  164.07
   0   9  20 409.044 256.628   1-0.58065 0.65476-0.26837 0.72784 0.68658-0.11692  0 117.13 352.91  165.35 117.11 353.25  165.90
   0   9 -21  2145.8   521.7   3-0.83599 0.75877 0.54627-0.08703-0.05624-0.54221  0 106.42 349.02  167.19 106.58 348.83  167.29
   0   9  21  1769.1   467.5   1-0.57940 0.65721-0.27373 0.73320 0.68581-0.08766  0 113.38 359.23  165.37 113.65 359.60  165.26
   0   9 -22 670.568 325.376   3-0.83875 0.75785 0.54394-0.08470-0.08324-0.54371  0 100.16 350.68  170.22  99.85 350.61  170.40
   0   9  22 391.945 231.601   1-0.57850 0.66001-0.27752 0.73699 0.68525-0.05862  0 109.94 366.26  164.89 110.00 366.31  164.80
   0  -9 -23 419.963 207.301   4-0.60854 0.52301 0.39198-0.85140-0.76344 0.10778  0 132.00 106.88   46.28 132.25 107.16   46.33
   0   9 -23  36.232 133.735   3-0.84083 0.75626 0.54130-0.08206-0.10935-0.54610  2  92.58 352.79  173.42  92.82 352.54  173.41
   0   9  23 368.056 226.272   1-0.57796 0.66318-0.27979 0.73925 0.68491-0.02979  0 105.36 373.08  163.94 106.15 373.42  164.53
   0  -9 -24 596.934 267.353   4-0.61304 0.52378 0.39241-0.85182-0.75983 0.07566  0 125.62 102.66   45.20 125.44 102.22   45.62
   0   9 -24 473.212 270.997   3-0.84230 0.75405 0.53836-0.07913-0.13467-0.54928  0  85.12 354.73  176.31  85.47 354.66  176.34
   0   9  24 387.731 229.686   1-0.57777 0.66669-0.28057 0.74004 0.68479-0.00119  0 101.97 380.92  164.32 102.09 380.98  164.44
   0  -9 -25 290.850 179.670   4-0.61583 0.52285 0.39268-0.85210-0.75755 0.04488  0 118.45  97.37   45.04 118.36  96.89   45.18
   0   9 -25 207.594 212.569   3-0.84320 0.75127 0.53518-0.07595-0.15926-0.55319  0  78.07 357.14  179.42  77.76 356.96  179.19
   0   9  25 193.027 170.349   1-0.57793 0.67056-0.27992 0.73938 0.68489 0.02719  2  98.26 388.74  164.50  97.79 389.05  164.52
   0  -9 -26 247.061 183.852   4-0.61718 0.52048 0.39281-0.85222-0.75645 0.01527  0 111.14  91.30   44.85 110.97  91.11   44.97
   0   9 -26  13.244 125.120   3-0.84358 0.74798 0.53174-0.07251-0.18322-0.55773  0  69.79 359.21  182.44  69.65 359.48  181.98
   0   9  26 139.213 161.787   1-0.57842 0.67476-0.27785 0.73732 0.68520 0.05537  2  92.86 399.05  165.70  93.26 397.71  164.76
   0  -9 -27  81.210 125.497   4-0.61722 0.51680 0.39281-0.85223-0.75642-0.01327  0 102.56  85.25   44.34 103.23  84.82   44.96
   0   9 -27  33.615 125.069   3-0.84347 0.74419 0.52805-0.06881-0.20661-0.56284  0  61.02 363.07  184.70  61.10 362.24  184.72
   0   9  27 143.187 122.397   1-0.57924 0.67928-0.27439 0.73386 0.68571 0.08334  0  88.57 407.21  165.01  88.46 407.04  165.18
   0   9 -28 145.020 159.714   3-0.84290 0.73994 0.52412-0.06489-0.22948-0.56847  0  52.09 365.50  187.84  52.05 365.26  187.41
   0   9  28  34.333  84.630   1-0.58038 0.68412-0.26956 0.72903 0.68641 0.11112  0  83.08 416.37  165.25  83.37 417.15  165.75
   0  -9 -29 359.571 204.927   4-0.61389 0.50604 0.39250-0.85192-0.75913-0.06757  0  86.58  70.86   45.35  86.47  70.46   45.49
   0  -9  29 265.687 257.963   1 0.11241-0.00471-0.99332 0.53305-0.01130 0.83825  0  62.07 404.98    6.39  62.06 405.76    6.80
   0   9 -29 377.250 255.373   3-0.84187 0.73523 0.51999-0.06076-0.25187-0.57457  0  42.75 367.92  190.08  42.43 368.58  190.05
   0   9  29 210.859 165.326   1-0.58181 0.68926-0.26336 0.72282 0.68729 0.13873  0  77.82 427.73  166.12  77.97 428.15  166.49
   0 -10   0  4506.9   482.3   1-0.58364 0.58364-0.25526-0.25526 0.68838-0.68838  0 362.11 247.02  167.47 362.14 247.05  167.46
   0  10   0  4080.8   481.2   1-0.61313 0.61313 0.25520 0.25520 0.66141-0.66141  0 138.44 263.02  226.58 138.39 263.05  226.75
   0  10   0  5977.0   558.8   2-0.64516 0.64516 0.25473 0.25473 0.63105-0.63105  0 143.46 222.86    9.35 143.56 222.88    9.36
   0 -10  -1 167.377 122.652   1-0.57443 0.57073-0.29414-0.21638 0.68266-0.71115  0 362.31 242.32  162.55 361.88 241.97  162.81
   0 -10   1 110.835 102.110   1-0.59159 0.59529-0.21740-0.29312 0.69283-0.66434  0 362.58 251.80  171.38 362.71 252.13  171.94
   0  10  -1  52.516 129.388   1-0.60874 0.60503 0.29236 0.21804 0.65198-0.68044  0 137.80 259.22  231.51 138.03 259.14  231.20
   0  10  -1 215.115 180.817   2-0.62802 0.62434 0.29105 0.21841 0.63463-0.66314  0 145.01 218.60   13.79 144.92 218.55   13.96
   0  10   1  50.387 114.389   1-0.61651 0.62022 0.21864 0.29175 0.66964-0.64117  0 138.93 266.61  222.12 138.57 266.96  222.43
   0  10   1 216.365 181.315   2-0.66023 0.66391 0.22044 0.28901 0.62677-0.59825  0 142.64 227.38    4.90 142.07 227.17    5.06
   0 -10  -2  1748.5   427.3   1-0.56396 0.55655-0.33382-0.17670 0.67555-0.73251  0 361.77 236.88  158.32 361.93 236.86  158.00
   0 -10   2  2166.0   448.5   1-0.59835 0.60576-0.18076-0.32976 0.69611-0.63915  0 363.42 257.22  176.43 363.60 257.22  176.23
   0  10  -2  2013.0   453.6   1-0.60328 0.59586 0.32991 0.18048 0.64134-0.69827  0 137.44 255.19  235.76 137.49 255.24  235.73
   0  10  -2  2880.2   528.3   2-0.60859 0.60123 0.32927 0.18019 0.63735-0.69438  0 145.99 214.13   18.78 146.14 214.17   18.87
   0  10   2  1970.0   460.2   1-0.61898 0.62640 0.18289 0.32751 0.67669-0.61976  0 138.39 270.88  218.40 138.56 270.89  218.23
   0 -10  -3  81.676 112.513   1-0.55214 0.54102-0.37405-0.13647 0.66699-0.75244  0 361.96 231.78  153.60 362.29 231.70  153.06
   0 -10   3  66.371  97.777   1-0.60402 0.61514-0.14552-0.36500 0.69834-0.61289  0 364.56 262.30  180.81 364.80 262.34  180.34
   0  10  -3 181.601 139.509   1-0.59677 0.58565 0.36766 0.14274 0.62943-0.71483  0 136.74 251.42  240.58 136.76 251.33  240.36
   0  10  -3 139.044 149.244   2-0.58676 0.57572 0.36920 0.14025 0.63893-0.72448  0 147.27 209.87   24.28 147.22 209.72   24.09
   0  10   3 -39.276  96.259   1-0.62057 0.63170 0.14812 0.36228 0.68265-0.59725  0 138.94 274.79  213.63 138.37 274.84  214.18
   0 -10  -4  1031.0   341.4   1-0.53911 0.52428-0.41453-0.09583 0.65674-0.77069  0 362.67 226.57  148.08 362.92 226.51  148.01
   0 -10   4 739.793 264.130   1-0.60871 0.62353-0.11184-0.39868 0.69962-0.58569  0 366.07 267.43  184.31 366.31 267.51  184.24
   0  10  -4  1179.7   329.8   2-0.56237 0.54764 0.41060 0.09885 0.63915-0.75322  0 148.34 205.57   29.15 148.17 205.20   29.60
   0  10   4 860.188 319.190   1-0.62137 0.63620 0.11450 0.39589 0.68758-0.57371  0 138.17 278.82  210.44 137.99 278.83  210.28
   0 -10  -5  92.520 123.312   1-0.52456 0.50602-0.45510-0.05526 0.64512-0.78755  0 363.44 221.02  142.48 363.90 221.21  142.83
   0 -10   5  41.943  71.455   1-0.61251 0.63104-0.07983-0.43069 0.70006-0.55764  0 367.55 272.35  188.19 368.14 272.75  187.94
   0  10  -5 -26.212  83.793   2-0.53524 0.51684 0.45318 0.05628 0.63780-0.78038  0 149.02 200.38   35.53 148.98 200.59   35.42
   0  10   5  44.412 116.311   1-0.62145 0.63999 0.08219 0.42821 0.69155-0.54922  0 137.67 283.01  206.16 137.43 282.85  206.55
   0 -10  -6  2137.7   443.0   1-0.50863 0.48638-0.49544-0.01492 0.63195-0.80287  0 365.27 215.80  137.65 365.21 215.79  137.56
   0 -10   6  1628.5   387.9   1-0.61550 0.63774-0.04959-0.46093 0.69982-0.52892  0 370.03 278.19  191.57 370.29 278.09  191.42
   0  10  -6  3105.6   520.3   2-0.50535 0.48326 0.49658 0.01287 0.63459-0.80568  0 149.56 195.83   41.78 149.65 195.89   41.52
   0  10   6  2558.6   566.9   1-0.62093 0.64317 0.05131 0.45908 0.69466-0.52385  0 136.83 286.88  203.07 136.69 286.92  202.99
   0 -10  -7  50.587  74.375   1-0.49140 0.46544-0.53529 0.02493 0.61720-0.81661  0 366.78 210.88  132.95 366.83 210.26  132.21
   0 -10   7 -10.341  35.832   1-0.61780 0.64373-0.02119-0.48932 0.69901-0.49963  0 372.44 283.29  194.58 372.76 283.53  194.68
   0  10  -7  75.945 145.529   2-0.47253 0.44677 0.54043-0.03097 0.62936-0.82897  0 150.01 191.34   48.25 150.19 191.08   47.89
   0  10   7 149.687 161.687   1-0.61988 0.64583 0.02199 0.48841 0.69697-0.49770  0 135.93 290.72  198.94 135.77 291.05  199.62
   0 -10  -8  1336.9   343.7   1-0.47288 0.44321-0.57440 0.06403 0.60093-0.82882  0 368.71 204.57  126.59 368.78 204.56  126.80
   0 -10   8  1233.0   350.2   1-0.61950 0.64914 0.00531-0.51583 0.69773-0.46986  0 375.50 289.14  197.74 375.56 289.12  197.73
   0  10  -8  2148.2   457.2   2-0.43680 0.40743 0.58449-0.07474 0.62191-0.85018  0 150.65 186.01   54.58 150.58 186.13   54.54
   0  10   8  1741.3   439.3   1-0.61885 0.64849-0.00558 0.51609 0.69831-0.47045  0 134.68 295.04  196.26 134.71 295.24  196.48
   0  10   8  2200.6   398.2   3-0.82351 0.85305 0.48436 0.02587-0.39968 0.62744  0 322.40 358.84  207.78 322.28 358.34  208.03
   0 -10  -9  89.665  78.462   1-0.45313 0.41975-0.61253 0.10217 0.58317-0.83955  0 371.05 198.33  121.38 371.06 198.69  121.35
   0 -10   9  69.140 102.309   1-0.62022 0.65359 0.03007-0.54046 0.69639-0.44019  2 377.21 294.53  200.84 378.73 294.81  200.55
   0  10  -9 118.045 147.899   2-0.39836 0.36531 0.62783-0.11808 0.61188-0.86869  0 151.20 181.16   61.06 150.85 181.05   61.41
   0  10   9   8.406 122.804   1-0.61703 0.65037-0.03156 0.54208 0.69937-0.44301  0 133.62 299.03  193.00 133.42 299.53  193.49
   0  10   9 341.334 160.244   3-0.83166 0.86489 0.49697 0.01326-0.35351 0.60973  0 328.15 359.26  202.00 328.27 359.46  202.30
   0 -10 -10 451.842 251.687   1-0.43223 0.39514-0.64948 0.13912 0.56399-0.84886  0 374.02 192.63  115.57 373.69 192.61  115.87
   0  10 -10 418.211 212.549   2-0.35715 0.32044 0.67018-0.16044 0.59925-0.88459  0 151.05 175.80   68.56 150.99 175.83   68.49
   0  10  10 555.603 290.064   1-0.61493 0.65199-0.05579 0.56631 0.69993-0.41509  0 131.74 303.57  190.85 131.96 303.90  190.70
   0  10  10 755.023 259.042   3-0.83706 0.87383 0.50781 0.00245-0.30993 0.59491  0 334.80 360.74  197.01 334.82 360.67  197.00
   0 -10 -11 431.702 219.640   1-0.41027 0.36948-0.68505 0.17469 0.54345-0.85681  2 376.44 186.63  110.57 376.66 186.29  110.37
   0  10 -11 707.721 284.423   2-0.31346 0.27308 0.71103-0.20128 0.58386-0.89774  0 151.16 170.60   75.18 151.01 170.43   75.78
   0  10  11 205.373 179.498   1-0.61269 0.65344-0.07824 0.58876 0.70006-0.38675  0 129.80 308.31  188.23 130.33 308.37  188.12
   0  10  11 838.564 283.247   3-0.84078 0.88123 0.51663-0.00637-0.26892 0.58240  0 341.83 361.32  193.15 341.84 362.15  192.08
   0 -10  12 288.604 157.086   3-0.16397 0.20699 0.25121-0.76652 0.92642-0.57776  0 339.54 138.85   24.88 339.51 138.77   24.74
   0  10 -12 371.637 218.939   2-0.26748 0.22342 0.74986-0.24011 0.56567-0.90808  0 150.99 164.89   83.21 150.90 164.83   83.22
   0  10 -12 132.623 147.631   3-0.75880 0.71470 0.54336-0.03314 0.25839-0.60076  0 153.37 349.27  130.55 153.41 349.19  130.80
   0  10  12 240.977 214.669   1-0.61032 0.65478-0.09891 0.60942 0.69989-0.35809  0 128.17 312.87  185.47 128.52 312.97  185.73
   0  10  12 448.220 260.873   3-0.84287 0.88700 0.52400-0.01374-0.23019 0.57216  2 349.19 363.13  187.82 349.38 363.81  187.49
   0 -10  13 146.755 141.931   3-0.19779 0.24439 0.27120-0.78652 0.91038-0.53266  0 346.55 135.71   29.43 347.09 135.80   29.45
   0  10 -13 359.183 202.481   2-0.21935 0.17162 0.78622-0.27647 0.54468-0.91563  0 150.56 159.06   90.86 150.68 159.02   90.82
   0  10 -13 217.703 182.512   3-0.77415 0.72637 0.54703-0.03681 0.21613-0.58703  0 148.56 350.05  135.45 148.71 350.13  135.79
   0  10  13 331.720 235.928   1-0.60793 0.65609-0.11778 0.62830 0.69946-0.32917  0 126.15 318.02  184.41 126.53 317.69  183.55
   0  10  13 284.425 171.529   3-0.84359 0.89139 0.53015-0.01989-0.19355 0.56403  0 356.91 365.48  183.37 357.47 365.69  183.19
   0 -10  14 158.537 109.954   3-0.22714 0.27733 0.28833-0.80365 0.89507-0.48829  2 355.03 133.08   33.65 355.25 132.56   33.57
   0  10 -14 259.733 181.711   2-0.16951 0.11811 0.81962-0.30988 0.52089-0.92037  0 150.36 152.72   98.77 150.35 152.97   98.54
   0  10 -14 426.304 237.489   3-0.78711 0.73566 0.54954-0.03932 0.17638-0.57581  0 143.75 350.95  140.27 143.79 351.15  140.44
   0  10  14 449.391 256.368   1-0.60559 0.65746-0.13486 0.64538 0.69883-0.30006  0 124.41 322.19  181.54 124.36 322.57  181.58
   0  10  14 578.223 242.224   3-0.84319 0.89467 0.53525-0.02499-0.15877 0.55774  0 366.36 368.17  178.82 366.16 367.80  179.13
   0 -10  15 185.713 127.346   3-0.25248 0.30625 0.30296-0.81827 0.88078-0.44495  0 363.93 130.13   38.05 364.09 128.97   37.16
   0  10 -15 936.230 316.193   2-0.11950 0.06418 0.84938-0.34017 0.49429-0.92199  0 150.12 146.70  106.17 149.95 146.70  106.24
   0  10 -15  1046.3   338.0   3-0.79809 0.74296 0.55106-0.04084 0.13886-0.56682  0 138.52 352.12  144.58 138.66 352.27  144.81
   0  10  15 936.500 351.338   1-0.60331 0.65889-0.15019 0.66071 0.69810-0.27085  0 122.01 327.36  179.75 122.02 327.61  179.79
   0  10  15  1198.2   378.6   3-0.84184 0.89700 0.53945-0.02919-0.12565 0.55312  0 375.23 370.30  175.27 375.47 370.15  175.29
   0 -10  16  11.271  85.187   3-0.27427 0.33163 0.31541-0.83072 0.86768-0.40279  0 373.84 125.20   40.26 373.63 125.01   40.28
   0  10 -16  70.079 126.161   2-0.06728 0.00826 0.87579-0.36658 0.46525-0.92146  0 149.56 140.19  114.17 149.42 140.08  114.13
   0  10 -16  72.956 152.548   3-0.80737 0.74857 0.55176-0.04154 0.10332-0.55981  0 132.99 353.52  148.69 133.30 353.50  148.92
   0  10  16 -77.026  68.086   1-0.60120 0.66048-0.16378 0.67430 0.69728-0.24155  0 119.67 333.38  178.39 119.50 332.85  178.21
   0  10 -17  1160.5   336.5   2-0.01427-0.04844 0.89822-0.38901 0.43377-0.91850  0 148.68 133.00  122.00 148.81 133.10  122.09
   0  10 -17  1246.4   382.5   3-0.81500 0.75249 0.55181-0.04155 0.07024-0.55471  0 127.84 354.56  152.31 127.77 354.81  152.76
   0  10  17 928.341 368.320   1-0.59922 0.66221-0.17571 0.68623 0.69648-0.21227  0 116.86 338.08  176.85 116.80 338.29  176.82
   0  10 -18 299.872 182.433   2 0.03906-0.10545 0.91642-0.40721 0.40001-0.91325  0 147.94 125.93  129.84 148.14 125.76  130.09
   0  10 -18 185.309 159.078   3-0.82160 0.75541 0.55124-0.04098 0.03807-0.55103  0 122.15 356.12  156.43 121.98 356.27  156.46
   0  10  18 136.603 175.306   1-0.59744 0.66413-0.18598 0.69650 0.69571-0.18301  0 114.30 343.48  175.24 113.92 343.97  175.62
   0  10 -19 948.147 308.548   2 0.09238-0.16247 0.93022-0.42100 0.36416-0.90591  0 147.48 117.96  138.33 147.41 118.00  138.11
   0  10 -19  1537.5   448.9   3-0.82711 0.75725 0.55015-0.03989 0.00729-0.54875  0 115.89 357.67  159.78 115.95 357.86  159.99
   0  10  19 795.255 331.363   1-0.59588 0.66628-0.19464 0.70516 0.69500-0.15381  0 111.15 349.54  174.17 110.84 349.92  174.61
   0  10 -20  68.057 108.175   2 0.14529-0.21906 0.93949-0.43028 0.32643-0.89669  0 146.78 109.94  146.42 146.65 109.74  146.15
   0  10 -20  53.891 146.701   3-0.83166 0.75812 0.54862-0.03836-0.02223-0.54773  0 109.79 359.64  163.19 109.67 359.58  163.38
   0  10  20  56.135 108.489   1-0.59461 0.66871-0.20170 0.71222 0.69435-0.12468  0 107.31 356.61  174.00 107.57 356.17  173.78
   0  10 -21 852.466 363.666   3-0.83534 0.75812 0.54670-0.03644-0.05063-0.54783  0 103.01 361.54  166.67 103.12 361.47  166.64
   0  10  21 581.694 311.651   1-0.59356 0.67136-0.20726 0.71778 0.69383-0.09568  0 103.98 362.81  173.41 104.10 362.76  173.13
   0  10  22 221.605 160.186   1-0.59278 0.67429-0.21132 0.72184 0.69344-0.06680  0 100.83 369.21  172.15 100.42 369.72  172.65
   0  10 -23 109.921 155.521   3-0.84049 0.75592 0.54181-0.03155-0.10455-0.55090  0  89.12 365.72  173.17  89.13 365.77  172.85
   0  10  23 108.357 200.768   1-0.59227 0.67749-0.21392 0.72444 0.69318-0.03806  2  97.08 375.47  171.37  96.52 377.10  172.35
   0  10 -24 141.155 164.846   3-0.84209 0.75384 0.53890-0.02864-0.13027-0.55368  0  81.83 367.87  175.87  81.62 368.23  175.83
   0  10  24 269.263 199.609   1-0.59204 0.68096-0.21509 0.72561 0.69306-0.00946  2  92.47 383.85  171.16  92.38 384.98  172.21
   0  10 -25 849.806 407.856   3-0.84309 0.75116 0.53573-0.02547-0.15526-0.55719  0  73.59 370.74  178.53  73.73 370.91  178.72
   0  10  25 580.498 319.922   1-0.59209 0.68472-0.21486 0.72538 0.69309 0.01900  0  88.24 393.14  172.50  87.98 393.41  172.24
   0  10 -26  61.056 130.285   3-0.84355 0.74795 0.53228-0.02202-0.17961-0.56134  0  65.44 372.71  181.75  65.40 373.85  181.56
   0  10  26 402.026 232.980   1-0.59240 0.68874-0.21324 0.72376 0.69325 0.04732  0  82.48 403.10  173.16  83.32 402.47  172.43
   0  10 -27 289.962 200.687   3-0.84352 0.74423 0.52857-0.01831-0.20339-0.56606  0  57.02 376.55  184.30  56.60 377.07  184.34
   0  10  27 197.980 175.172   1-0.59298 0.69302-0.21025 0.72077 0.69354 0.07551  0  78.13 412.21  172.43  78.36 412.26  172.78
   0  10 -28 159.991 169.329   3-0.84299 0.74003 0.52463-0.01437-0.22664-0.57131  0  47.61 380.08  187.35  47.26 380.62  187.07
   0  10  28 176.994 140.695   1-0.59382 0.69756-0.20589 0.71641 0.69396 0.10358  0  73.04 421.58  172.76  73.08 422.89  173.29
   0  11   0   4.836 107.247   1-0.61022 0.61022 0.28072 0.28072 0.65505-0.65505  0 127.73 263.78  229.23 127.59 263.90  229.80
   0  11   0  38.896 113.822   2-0.63327 0.63327 0.28020 0.28020 0.63366-0.63366  0 133.40 218.82   12.66 133.33 218.91   12.58
   0  11  -1 363.365 273.880   1-0.60567 0.60197 0.31419 0.24724 0.64595-0.67441  0 127.47 259.60  233.36 127.23 259.93  233.83
   0  11  -1 719.163 293.114   2-0.61688 0.61320 0.31331 0.24709 0.63635-0.66487  0 134.56 214.61   16.74 134.70 214.49   16.81
   0  11   1 480.993 268.272   1-0.61388 0.61759 0.24782 0.31362 0.66315-0.63469  0 127.61 267.83  225.86 127.77 267.88  225.88
   0  11   1 543.696 265.729   2-0.64782 0.65150 0.24885 0.31155 0.63037-0.60185  0 131.95 223.24    8.77 131.82 223.29    8.62
   0  11  -2  33.885 163.706   1-0.60029 0.59287 0.34808 0.21336 0.63576-0.69269  0 126.72 255.72  237.82 126.69 255.96  237.95
   0  11  -2 -92.923  99.490   2-0.59853 0.59117 0.34806 0.21234 0.63825-0.69529  0 135.85 209.91   21.20 135.95 210.01   21.31
   0  11   2  51.304 161.390   1-0.61675 0.62417 0.21563 0.34580 0.67027-0.61334  0 127.42 272.03  222.44 127.78 271.88  222.08
   0  11   2 162.002 169.075   2-0.66070 0.66806 0.21933 0.34107 0.62661-0.56958  0 130.51 227.89    4.54 130.18 227.63    4.92
   0  11  -3 638.727 294.448   1-0.59397 0.58285 0.38221 0.17923 0.62450-0.70990  0 125.97 251.90  242.62 125.97 251.97  242.16
   0  11  -3 968.238 334.523   2-0.57808 0.56704 0.38430 0.17610 0.63918-0.72473  0 137.26 205.46   26.18 137.06 205.46   26.09
   0  11   3 758.026 319.870   1-0.61890 0.63002 0.18432 0.37712 0.67643-0.59103  0 127.80 275.78  218.69 127.60 275.91  218.40
   0  11  -4  79.691 139.022   2-0.55540 0.54068 0.42186 0.13854 0.63896-0.75302  0 137.98 201.03   31.17 138.04 200.83   31.13
   0  11   4 133.174 195.576   1-0.62036 0.63519 0.15401 0.40743 0.68170-0.56783  0 127.21 279.84  214.55 127.25 279.97  214.86
   0  11  -5 752.510 309.362   2-0.53035 0.51195 0.46051 0.09989 0.63739-0.77997  0 138.99 196.30   36.50 138.89 196.10   36.43
   0  11   5  83.047 156.845   1-0.62120 0.63974 0.12481 0.43663 0.68616-0.54382  0 127.14 284.34  211.87 126.72 284.07  211.47
   0  11  -6 468.095 233.844   2-0.50291 0.48083 0.49997 0.06043 0.63426-0.80535  0 139.99 191.57   41.72 139.62 191.27   42.00
   0  11   6 388.983 269.145   1-0.62150 0.64374 0.09683 0.46460 0.68984-0.51904  0 126.30 288.15  207.97 126.01 288.22  208.24
   0  11  -7 121.129 165.769   2-0.47290 0.44714 0.53995 0.02045 0.62943-0.82904  0 140.15 186.15   48.11 140.21 186.32   47.82
   0  11   7 273.045 197.999   1-0.62132 0.64727 0.07017 0.49126 0.69284-0.49357  0 125.30 292.29  205.02 125.12 292.44  205.16
   0  11  -8  1010.0   332.9   2-0.44031 0.41094 0.58035-0.01962 0.62273-0.85100  0 140.70 181.43   53.75 140.66 181.22   53.90
   0  11   8 902.294 354.829   1-0.62075 0.65041 0.04491 0.51653 0.69521-0.46747  0 124.08 296.56  202.57 124.05 296.74  202.25
   0  11  -9 414.426 222.315   2-0.40529 0.37225 0.62030-0.05957 0.61381-0.87062  0 141.22 175.96   60.54 141.01 175.98   60.19
   0  11   9 -49.273  80.916   1-0.61984 0.65321 0.02109 0.54034 0.69703-0.44083  0 123.12 301.73  200.39 122.81 301.11  199.52
   0  11   9 206.701 144.068   3-0.83240 0.86564 0.49824 0.06302-0.34856 0.60478  0 334.98 374.80  201.72 335.01 374.82  201.70
   0  11 -10 664.365 276.646   2-0.36775 0.33104 0.65966-0.09894 0.60268-0.88802  0 141.48 170.70   66.31 141.23 170.57   66.70
   0  11  10 435.255 264.539   1-0.61913 0.65618-0.00105 0.56262 0.69808-0.41325  0 120.80 305.27  197.85 121.43 305.58  197.00
   0  11  10 949.258 287.702   3-0.83744 0.87421 0.50859 0.05269-0.30647 0.59145  0 341.55 376.23  196.59 341.68 376.30  196.58
   0  11 -11  1028.3   321.0   2-0.32785 0.28746 0.69801-0.13729 0.58916-0.90304  0 141.28 164.96   73.49 141.35 164.98   73.40
   0  11  11 598.955 284.329   1-0.61775 0.65851-0.02182 0.58339 0.69904-0.38572  0 119.97 310.16  194.65 119.83 310.17  194.61
   0  11  11  1061.4   315.2   3-0.84094 0.88139 0.51710 0.04419-0.26663 0.58011  2 348.75 378.06  191.66 348.83 378.10  191.81
   0 -11  12 133.690 109.712   3-0.07856 0.12157 0.19957-0.76642 0.95957-0.61091  0 345.41 122.51   12.92 345.44 122.04   13.01
   0  11 -12 388.490 226.362   2-0.28576 0.24170 0.73491-0.17419 0.57314-0.91556  0 141.79 159.14   80.10 141.34 159.17   80.28
   0  11  12 193.484 194.679   1-0.61625 0.66071-0.04103 0.60260 0.69963-0.35783  0 118.12 314.92  192.27 118.05 314.89  192.40
   0  11  12 251.084 164.386   3-0.84292 0.88704 0.52424 0.03705-0.22883 0.57080  0 356.72 380.54  187.49 356.55 380.12  187.33
   0 -11  13  23.195 112.172   3-0.11469 0.16130 0.22163-0.78848 0.94681-0.56909  2 352.83 119.24   18.34 353.11 118.62   17.95
   0  11 -13 107.723 151.722   2-0.24153 0.19380 0.76997-0.20925 0.55461-0.92556  0 141.55 153.14   87.82 141.24 153.13   87.34
   0  11  13 -85.829 102.007   1-0.61466 0.66283-0.05868 0.62025 0.69997-0.32968  0 116.96 319.47  189.73 116.09 319.75  190.37
   0  11  13 212.534 155.785   3-0.84359 0.89140 0.53025 0.03104-0.19293 0.56340  0 364.79 382.54  182.87 364.87 382.41  183.11
   0 -11  14  93.841 107.395   3-0.14661 0.19679 0.24087-0.80772 0.93400-0.52723  0 361.60 115.16   22.59 361.44 114.84   22.35
   0  11 -14  84.076 151.329   2-0.19543 0.14403 0.80277-0.24205 0.53352-0.93301  0 141.30 146.33   95.12 141.03 146.81   94.55
   0  11 -14   8.184 113.494   3-0.78660 0.73515 0.54945 0.01179 0.17803-0.57745  0 140.45 363.44  140.42 140.25 363.41  140.25
   0  11  14 120.677 195.655   1-0.61306 0.66493-0.07474 0.63632 0.70006-0.30130  0 114.26 325.07  188.64 113.95 324.77  188.52
   0  11  14  -6.417  78.591   3-0.84319 0.89467 0.53526 0.02603-0.15872 0.55769  0 372.95 384.13  179.11 373.83 384.97  179.13
   0 -11  15 138.384 119.775   3-0.17467 0.22844 0.25756-0.82441 0.92153-0.48570  0 370.86 110.93   25.87 370.45 110.69   26.23
   0  11 -15 -11.980  93.639   2-0.14892 0.09359 0.83258-0.27245 0.50976-0.93745  0 140.62 140.54  101.95 140.77 140.28  101.76
   0  11 -15  23.760 127.004   3-0.79760 0.74247 0.55101 0.01023 0.14062-0.56857  0 135.04 364.47  144.58 135.13 364.70  144.60
   0  11  15 -41.646  93.492   1-0.61146 0.66704-0.08926 0.65083 0.70001-0.27276  0 111.39 329.90  186.82 111.63 329.96  186.85
   0  11 -16 587.382 255.372   2-0.09994 0.04093 0.85977-0.29964 0.48366-0.93987  0 140.48 133.35  109.37 140.38 133.35  109.20
   0  11 -16 770.214 304.976   3-0.80694 0.74813 0.55174 0.00950 0.10509-0.56158  0 129.98 366.07  148.78 129.78 366.11  148.71
   0  11  16 504.941 259.752   1-0.60992 0.66920-0.10223 0.66380 0.69983-0.24410  0 108.87 335.33  185.22 109.12 335.36  185.35
   0  11 -17 493.231 233.202   2-0.04984-0.01286 0.88365-0.32352 0.45513-0.93985  0 140.22 126.45  116.18 139.91 126.03  116.75
   0  11 -17 464.411 252.449   3-0.81462 0.75211 0.55182 0.00946 0.07195-0.55641  0 124.46 367.18  152.17 124.21 367.64  152.56
   0  11  17 157.964 144.928   1-0.60847 0.67145-0.11367 0.67524 0.69957-0.21536  0 106.32 341.04  184.32 106.41 340.99  184.03
   0  11 -18 157.361 145.601   2 0.00114-0.06753 0.90392-0.34379 0.42425-0.93748  0 139.41 118.34  124.41 139.40 118.30  124.40
   0  11 -18  15.118 147.402   3-0.82130 0.75511 0.55128 0.01001 0.03965-0.55261  0 118.44 369.27  156.76 118.38 369.32  156.28
   0  11  18 148.710 143.408   1-0.60714 0.67384-0.12359 0.68517 0.69927-0.18657  0 103.34 347.42  183.35 103.51 346.87  182.88
   0  11 -19  83.507 132.143   2 0.05255-0.12263 0.92034-0.36020 0.39112-0.93287  0 139.30 109.98  132.43 138.84 110.09  132.11
   0  11 -19 166.276 170.811   3-0.82687 0.75701 0.55021 0.01107 0.00871-0.55017  0 112.55 371.15  159.52 112.29 371.16  159.83
   0  11  19 128.866 150.062   1-0.60600 0.67640-0.13201 0.69359 0.69894-0.15776  0  99.85 353.31  182.41 100.41 353.04  181.90
   0  11 -20 359.262 203.505   2 0.10426-0.17803 0.93268-0.37255 0.35589-0.92615  0 138.08 101.65  139.77 138.27 101.35  139.91
   0  11 -20 361.820 237.013   3-0.83148 0.75794 0.54869 0.01259-0.02101-0.54895  0 106.00 373.42  163.12 105.92 373.16  163.24
   0  11  20 385.275 312.435   1-0.60499 0.67909-0.13899 0.70057 0.69865-0.12898  2  96.84 359.94  181.39  97.10 359.53  181.09
   0  11 -21 118.304 126.294   2 0.15578-0.23324 0.94079-0.38066 0.31870-0.91747  0 137.38  92.17  147.41 137.70  91.98  147.75
   0  11 -21  -4.471 124.270   3-0.83522 0.75800 0.54678 0.01451-0.04963-0.54883  0  99.28 374.79  166.53  99.26 375.35  166.53
   0  11  21  65.117 160.621   1-0.60417 0.68198-0.14454 0.70611 0.69839-0.10024  2  94.00 366.38  180.43  93.57 366.38  180.45
   0  11 -22 767.008 336.902   3-0.83819 0.75729 0.54449 0.01680-0.07727-0.54969  2  92.04 378.00  169.73  92.28 377.74  169.71
   0  11  22 431.482 278.116   1-0.60355 0.68506-0.14867 0.71024 0.69818-0.07155  0  89.99 373.70  179.59  89.81 373.64  179.97
   0  11 -23 532.103 270.524   3-0.84045 0.75588 0.54187 0.01942-0.10403-0.55142  0  84.72 380.54  172.96  84.96 380.35  172.79
   0  11  23 291.562 200.322   1-0.60313 0.68834-0.15141 0.71298 0.69804-0.04292  0  86.13 381.03  179.65  85.80 381.36  179.65
   0  11 -24 733.378 320.175   3-0.84207 0.75382 0.53893 0.02235-0.13001-0.55394  0  77.35 383.17  175.61  77.26 383.22  175.80
   0  11  24 259.066 182.729   1-0.60292 0.69184-0.15277 0.71434 0.69796-0.01436  0  81.91 389.06  179.09  81.53 389.61  179.49
   0  11 -25 208.429 188.303   3-0.84309 0.75116 0.53573 0.02556-0.15526-0.55719  0  68.34 386.25  178.81  69.14 386.36  178.72
   0  11  25 271.215 217.616   1-0.60291 0.69554-0.15277 0.71435 0.69796 0.01412  0  77.07 398.32  179.23  76.97 398.46  179.49
   0  11 -26 220.213 190.700   3-0.84356 0.74795 0.53224 0.02905-0.17988-0.56107  0  60.85 388.87  181.74  60.55 389.80  181.59
   0  11  26  73.143 124.880   1-0.60312 0.69946-0.15143 0.71300 0.69803 0.04253  0  74.00 407.45  179.49  72.11 408.00  179.65
   0  12   0 426.686 256.798   1-0.60682 0.60682 0.30624 0.30624 0.64820-0.64820  0 116.34 264.50  232.82 116.29 264.81  232.87
   0  12   0 450.384 254.380   2-0.62075 0.62075 0.30567 0.30567 0.63581-0.63581  0 122.87 214.54   15.77 122.62 214.67   15.83
   0  12  -1  1866.2   471.4   1-0.60220 0.59850 0.33661 0.27586 0.63931-0.66778  0 115.86 260.47  236.60 115.92 260.76  236.55
   0  12  -1  2876.7   593.6   2-0.60498 0.60130 0.33608 0.27526 0.63771-0.66623  0 123.86 210.09   19.80 124.02 210.13   19.76
   0  12   1  2301.3   554.6   1-0.61074 0.61445 0.27640 0.33607 0.65616-0.62769  0 116.37 268.71  229.37 116.47 268.87  229.28
   0  12   1  3074.8   604.1   2-0.63490 0.63858 0.27680 0.33455 0.63333-0.60482  0 121.11 219.19   12.11 121.09 219.15   12.15
   0  12  -2  84.439 186.638   1-0.59682 0.58941 0.36740 0.24507 0.62951-0.68645  0 115.52 256.90  240.64 115.38 256.70  240.33
   0  12  -2 151.378 190.632   2-0.58748 0.58012 0.36794 0.24341 0.63890-0.69594  0 125.05 205.12   24.10 125.29 205.54   23.92
   0  12   2  24.042 139.887   1-0.61394 0.62136 0.24723 0.36525 0.66329-0.60636  0 116.12 272.79  225.68 116.49 272.96  225.81
   0  12   2 325.524 241.496   2-0.64752 0.65488 0.24952 0.36183 0.63045-0.57342  0 119.81 223.54    8.41 119.43 223.59    8.70
   0  12  -3  48.081 146.236   1-0.59065 0.57953 0.39847 0.21400 0.61878-0.70418  0 114.74 252.67  244.08 114.66 252.63  244.20
   0  12  -3 384.779 241.092   2-0.56812 0.55708 0.40111 0.21024 0.63924-0.72479  0 126.50 201.03   28.32 126.43 200.86   28.33
   0  12   3 311.463 233.469   1-0.61650 0.62762 0.21883 0.39365 0.66960-0.58420  0 115.96 277.21  222.25 116.32 277.07  222.45
   0  12   3  -1.835 124.568   2-0.65876 0.66980 0.22389 0.38746 0.62724-0.54169  0 117.56 228.17    5.76 117.64 227.99    5.49
   0  12  -4 198.108 181.910   2-0.54679 0.53207 0.43546 0.17589 0.63857-0.75263  0 127.89 196.28   32.78 127.44 196.10   32.98
   0  12   4 263.485 225.166   1-0.61848 0.63331 0.19131 0.42117 0.67511-0.56124  0 115.81 281.12  219.79 115.98 281.22  219.22
   0  12  -5  86.230 175.664   2-0.52338 0.50498 0.47080 0.14054 0.63673-0.77931  0 128.15 191.67   38.11 128.33 191.23   37.87
   0  12   5 -44.836  91.161   1-0.61990 0.63844 0.16477 0.44771 0.67991-0.53758  0 115.91 285.15  215.68 115.46 285.42  216.12
   0  12  -6  65.493 145.908   2-0.49786 0.47577 0.50692 0.10442 0.63354-0.80464  0 129.03 186.24   43.10 129.09 186.25   43.00
   0  12   6  37.850 169.304   1-0.62085 0.64310 0.13930 0.47318 0.68402-0.51322  0 114.21 289.74  213.57 114.77 289.67  213.15
   0  12  -7  4154.4   516.8   2-0.47005 0.44429 0.54360 0.06774 0.62889-0.82851  0 129.75 181.01   48.49 129.73 181.14   48.36
   0  12   7  2743.7   592.9   1-0.62136 0.64731 0.11497 0.49751 0.68752-0.48825  0 113.69 294.01  210.49 113.90 294.00  210.33
   0  12  -8 865.576 335.392   2-0.43992 0.41055 0.58080 0.03089 0.62264-0.85091  0 130.04 175.84   54.08 130.22 175.86   53.97
   0  12   8 795.347 341.090   1-0.62150 0.65116 0.09185 0.52063 0.69044-0.46271  0 112.68 298.47  207.71 112.84 298.40  207.66
   0  12  -9  2579.0   527.0   2-0.40764 0.37459 0.61773-0.00603 0.61445-0.87126  0 130.73 170.58   59.73 130.62 170.43   59.77
   0  12   9  1963.5   533.9   1-0.62132 0.65468 0.07000 0.54248 0.69286-0.43666  0 111.88 302.62  204.88 111.61 302.90  205.14
   0  12 -10  1532.5   418.4   2-0.37304 0.33633 0.65432-0.04262 0.60434-0.88969  0 131.03 165.22   65.34 130.91 164.81   65.79
   0  12  10 818.875 352.567   1-0.62087 0.65795 0.04945 0.56303 0.69482-0.41015  0 110.58 307.26  202.95 110.19 307.50  202.78
   0  12 -11  72.380 170.578   2-0.33624 0.29586 0.69022-0.07853 0.59214-0.90602  0 130.73 158.67   71.88 131.08 158.98   72.00
   0  12  11 335.589 242.812   1-0.62023 0.66102 0.03025 0.58222 0.69638-0.38324  0 108.80 312.17  200.29 108.61 312.22  200.57
   0  12  11 142.063 128.090   3-0.84148 0.88193 0.51871 0.09360-0.25845 0.57193  0 356.19 395.21  191.32 356.38 395.90  190.83
   0  12 -12 458.114 234.388   2-0.29735 0.25329 0.72509-0.11339 0.57773-0.92015  0 131.14 153.11   78.66 131.16 152.93   78.40
   0  12  12 150.197 191.801   1-0.61989 0.66435 0.01262 0.60000 0.69729-0.35549  0 107.05 317.07  198.77 106.88 317.07  198.57
   0  12  12 487.842 219.729   3-0.84314 0.88727 0.52549 0.08682-0.22173 0.56371  0 363.77 398.30  186.30 364.35 398.36  186.49
   0  12 -13 458.406 237.688   2-0.25643 0.20870 0.75856-0.14686 0.56105-0.93200  0 131.15 146.21   84.84 131.12 146.61   84.98
   0  12  13 261.633 219.079   1-0.61896 0.66713-0.00381 0.61643 0.69823-0.32794  0 105.20 321.65  196.73 104.92 322.09  196.68
   0  12  13 293.663 179.843   3-0.84359 0.89140 0.53121 0.08110-0.18672 0.55720  0 372.78 400.00  183.04 372.97 401.13  182.39
   0 -12  14 235.938 150.941   3-0.06481 0.11500 0.19111-0.80949 0.96395-0.55717  0 367.82  95.60   11.50 368.14  94.93   11.13
   0  12 -14 106.897 130.247   2-0.21360 0.16220 0.79029-0.17859 0.54204-0.94153  0 130.80 140.19   91.79 131.01 140.01   91.72
   0  12  14  98.732 123.405   1-0.61797 0.66984-0.01884 0.63147 0.69892-0.30015  0 102.72 326.63  194.91 102.77 327.27  194.95
   0 -12  15  -7.840  65.790   3-0.09494 0.14872 0.20961-0.82799 0.95402-0.51819  2 375.60  91.02   15.46 377.43  90.06   15.25
   0  12 -15 189.884 166.501   2-0.16905 0.11398 0.81991-0.20822 0.52066-0.94868  0 131.09 133.74   98.57 130.80 133.06   98.61
   0  12 -15 102.196 163.472   3-0.79873 0.74360 0.55113 0.06114 0.13653-0.56448  0 131.42 378.45  144.90 131.37 378.38  145.08
   0  12  15  60.000 127.007   1-0.61695 0.67253-0.03247 0.64509 0.69939-0.27214  0 101.25 332.46  192.47 100.42 332.66  193.39
   0  12 -16 541.691 227.347   2-0.12426 0.06524 0.84676-0.23571 0.49684-0.95304  0 130.49 125.93  105.67 130.56 125.86  105.52
   0  12 -16 693.603 310.642   3-0.80789 0.74908 0.55178 0.06049 0.10122-0.55771  0 125.89 379.36  148.91 125.99 380.01  149.16
   0  12  16 311.462 256.875   1-0.61594 0.67522-0.04470 0.65733 0.69972-0.24399  2  97.41 338.90  192.68  97.88 338.26  191.98
   0  12 -17 375.650 212.045   2-0.07693 0.01423 0.87123-0.26018 0.47078-0.95550  0 130.04 117.88  112.28 130.21 118.14  112.68
   0  12 -17 261.499 227.723   3-0.81544 0.75293 0.55179 0.06052 0.06822-0.55269  0 120.46 381.18  152.67 120.38 381.78  152.99
   0  12 -18 553.105 252.198   2-0.02844-0.03795 0.89265-0.28159 0.44240-0.95564  0 129.85 110.08  120.11 129.80 109.94  119.96
   0  12 -18 303.787 233.303   3-0.82199 0.75581 0.55118 0.06113 0.03600-0.54896  0 114.54 383.61  156.78 114.47 383.74  156.70
   0  12  18 439.192 241.132   1-0.61404 0.68073-0.06500 0.67763 0.70003-0.18733  2  92.12 350.32  189.70  92.18 350.22  189.64
   0  12 -19 525.048 246.866   2 0.02090-0.09098 0.91072-0.29966 0.41174-0.95349  0 129.42 100.85  127.46 129.37 101.22  127.36
   0  12 -19 864.138 337.792   3-0.82748 0.75761 0.55005 0.06226 0.00508-0.54654  0 108.19 385.18  159.69 108.28 385.88  160.25
   0  12  19 365.402 246.782   1-0.61324 0.68363-0.07308 0.68570 0.70006-0.15888  0  88.77 356.81  188.84  89.01 356.65  188.71
   0  12 -20 104.927 115.579   2 0.07089-0.14466 0.92519-0.31414 0.37886-0.94912  0 128.77  91.90  135.03 128.93  91.90  134.87
   0  12 -20 146.435 148.965   3-0.83200 0.75846 0.54847 0.06384-0.02466-0.54530  0 101.74 388.14  163.11 101.80 388.21  163.66
   0  12  20 143.395 126.723   1-0.61252 0.68662-0.07980 0.69242 0.70006-0.13039  0  86.31 363.15  187.72  85.61 363.42  187.94
   0  12 -21 144.810 128.743   2 0.12126-0.19872 0.93583-0.32477 0.34384-0.94262  0 128.46  82.03  142.37 128.51  81.89  142.49
   0  12  21 182.758 183.714   1-0.61192 0.68973-0.08518 0.69780 0.70004-0.10189  0  82.61 370.05  186.98  81.97 370.59  187.32
   0  12 -22 167.260 166.464   2 0.17124-0.25271 0.94244-0.33162 0.30700-0.93407  0 128.31  70.20  150.16 128.17  71.09  150.16
   0  12 -22 407.343 249.375   3-0.83855 0.75765 0.54414 0.06817-0.08105-0.54591  0  87.84 394.80  170.36  87.83 393.57  170.14
   0  12  22 209.690 160.253   1-0.61146 0.69298-0.08922 0.70185 0.70001-0.07337  0  77.82 378.52  186.83  78.07 378.21  186.85
   0  12 -23 459.833 285.343   3-0.84073 0.75616 0.54145 0.07086-0.10792-0.54754  0  80.33 396.19  172.76  80.30 396.63  173.24
   0  12  23 271.365 251.304   1-0.61115 0.69637-0.09194 0.70457 0.69998-0.04486  0  74.69 385.18  186.35  73.89 386.33  186.54
   0  12 -24 307.940 260.989   3-0.84227 0.75402 0.53844 0.07387-0.13402-0.54993  0  72.29 399.09  175.55  72.36 400.00  176.26
   0  12  24 120.916 135.813   1-0.61098 0.69991-0.09335 0.70597 0.69996-0.01636  0  70.36 394.94  186.44  69.42 395.03  186.38
   0  12 -25 301.809 258.901   3-0.84320 0.75128 0.53516 0.07715-0.15940-0.55305  0  64.01 403.50  179.10  63.95 403.69  179.21
   0  12  25 373.144 225.078   1-0.61097 0.70360-0.09345 0.70607 0.69996 0.01212  0  65.97 402.84  185.39  64.64 404.39  186.37
   0  13   0  77.409 140.568   1-0.60299 0.60299 0.33176 0.33176 0.64078-0.64078  0 104.66 265.62  235.26 104.36 265.80  235.96
   0  13   0   4.621 151.676   2-0.60761 0.60760 0.33115 0.33115 0.63745-0.63745  0 111.47 210.14   18.18 111.33 210.09   19.12
   0  13  -1 233.063 221.730   1-0.59828 0.59457 0.35949 0.30403 0.63211-0.66057  0 103.54 262.08  239.70 103.99 261.64  239.35
   0  13  -1 316.632 259.206   2-0.59235 0.58867 0.35926 0.30303 0.63866-0.66718  0 112.73 205.35   23.11 112.76 205.42   22.78
   0  13   1 394.634 255.609   1-0.60706 0.61076 0.30454 0.35898 0.64867-0.62021  0 104.74 269.88  232.45 104.55 269.96  232.66
   0  13   1 512.450 306.430   2-0.62140 0.62508 0.30439 0.35790 0.63571-0.60719  0 110.49 214.40   15.46 109.77 214.69   15.67
   0  13  -2 169.496 190.690   1-0.59289 0.58548 0.38763 0.27589 0.62262-0.67956  0 103.89 257.41  242.67 103.43 257.48  242.84
   0  13  -2  66.386 135.996   2-0.57554 0.56818 0.38865 0.27364 0.63922-0.69625  0 114.16 200.86   26.70 114.06 200.69   26.66
   0  13   2 -44.148 107.896   1-0.61055 0.61797 0.27793 0.38558 0.65577-0.59883  0 104.55 274.06  229.44 104.57 274.14  229.47
   0  13   2  68.343 161.685   2-0.63383 0.64119 0.27904 0.38325 0.63355-0.57652  0 109.01 219.28   12.38 108.08 219.25   12.43
   0  13  -3 -72.950 121.268   2-0.55705 0.54601 0.41921 0.24308 0.63901-0.72456  0 115.72 196.04   30.60 115.22 195.87   30.77
   0  13   3  98.799 183.246   1-0.61346 0.62458 0.25203 0.41149 0.66216-0.57676  0 103.94 278.27  226.50 104.41 278.36  226.38
   0  13   3  84.376 181.445   2-0.64496 0.65600 0.25515 0.40714 0.63109-0.54554  0 106.41 223.84    9.47 106.26 223.77    9.41
   0  13  -4  84.991 174.242   2-0.53679 0.52207 0.45083 0.21146 0.63792-0.75198  0 116.12 190.93   34.92 116.26 190.95   35.09
   0  13   4 -18.876  85.118   1-0.61583 0.63066 0.22691 0.43660 0.66787-0.55400  0 104.45 282.39  222.84 104.07 282.62  223.40
   0  13   4 -46.244 121.190   2-0.65495 0.66967 0.23274 0.42955 0.62839-0.51433  0 104.18 228.49    7.17 104.29 228.27    6.60
   0  13  -5  22.232 142.636   2-0.51471 0.49630 0.48336 0.17893 0.63577-0.77835  0 117.08 185.99   39.91 117.17 185.92   39.64
   0  13   5  31.269 130.714   1-0.61771 0.63625 0.20267 0.46084 0.67292-0.53058  0 103.81 287.15  220.42 103.55 286.93  220.55
   0  13   5 -53.693 124.899   2-0.66385 0.68226 0.21182 0.45047 0.62556-0.48298  0 102.04 232.77    4.60 102.19 232.75    3.99
   0  13  -6  42.298 158.868   2-0.49069 0.46861 0.51663 0.14566 0.63245-0.80354  0 118.41 180.51   44.60 117.97 180.76   44.40
   0  13   6 144.754 156.450   1-0.61918 0.64142 0.17938 0.48413 0.67733-0.50653  0 103.71 290.97  217.23 102.86 291.30  217.82
   0  13  -7 810.335 336.814   2-0.46464 0.43888 0.55046 0.11183 0.62784-0.82746  0 118.75 175.39   49.19 118.64 175.45   49.38
   0  13   7 467.781 296.145   1-0.62024 0.64619 0.15710 0.50641 0.68119-0.48192  0 101.94 295.98  215.72 101.99 295.75  215.22
   0  13  -8 325.637 227.588   2-0.43649 0.40711 0.58486 0.07781 0.62183-0.85011  0 119.04 169.58   55.12 119.16 169.95   54.60
   0  13   8  72.955 183.704   1-0.62095 0.65061 0.13589 0.52763 0.68454-0.45680  0 101.36 300.30  212.55 100.93 300.29  212.76
   0  13  -9  1293.3   400.0   2-0.40639 0.37335 0.61909 0.04358 0.61411-0.87093  0 119.64 164.34   59.93 119.60 164.30   59.99
   0  13   9 871.470 372.629   1-0.62135 0.65472 0.11579 0.54772 0.68741-0.43120  0  99.50 304.92  210.46  99.69 304.92  210.43
   0  13 -10 125.720 193.235   2-0.37418 0.33747 0.65315 0.00952 0.60470-0.89004  0 119.88 158.42   65.34 119.92 158.43   65.60
   0  13  10  37.485 189.635   1-0.62150 0.65857 0.09686 0.56666 0.68984-0.40517  2  99.32 308.98  206.99  98.26 309.68  208.24
   0  13 -11  1663.4   445.1   2-0.33994 0.29955 0.68675-0.02408 0.59343-0.90731  0 120.12 152.19   71.64 120.14 152.34   71.39
   0  13  11  1100.6   640.8   1-0.62143 0.66221 0.07912 0.58440 0.69189-0.37875  2  96.79 314.43  205.67  96.64 314.56  206.19
   0  13 -12  95.932 147.260   2-0.30372 0.25966 0.71959-0.05692 0.58018-0.92260  0 120.56 145.71   77.44 120.26 145.99   77.37
   0  13  12 141.829 232.450   1-0.62119 0.66568 0.06260 0.60092 0.69360-0.35200  2  94.54 319.57  204.17  94.84 319.58  204.29
   0  13  12 189.976 117.162   3-0.84343 0.88756 0.52763 0.13571-0.20912 0.55110  0 372.54 418.94  184.79 372.79 418.99  185.01
   0  13 -13 314.950 200.049   2-0.26555 0.21783 0.75137-0.08870 0.56489-0.93584  0 120.56 139.53   83.79 120.28 139.34   83.53
   0  13  13 328.296 233.934   1-0.62081 0.66901 0.04732 0.61619 0.69501-0.32494  2  92.56 325.29  202.45  92.84 324.78  202.53
   0  13 -14 160.311 161.477   2-0.22552 0.17412 0.78179-0.11912 0.54748-0.94697  0 120.60 132.54   89.82 120.22 132.39   89.86
   0  13  14 245.874 193.894   1-0.62035 0.67226 0.03331 0.63021 0.69615-0.29761  0  91.06 330.17  200.95  90.65 330.16  200.92
   0  13 -15 510.039 263.472   2-0.18371 0.12864 0.81052-0.14785 0.52789-0.95591  0 120.20 124.90   96.14 120.07 125.05   96.36
   0  13  15  23.380 127.849   1-0.61982 0.67543 0.02056 0.64296 0.69707-0.27006  0  88.62 335.70  199.25  88.25 335.75  199.45
   0  13 -16 100.597 131.772   2-0.14161 0.08260 0.83689-0.17491 0.50598-0.96218  0 119.69 117.76  102.95 119.91 117.44  102.88
   0  13  16 577.926 320.005   1-0.61972 0.67900 0.00936 0.65432 0.69749-0.24175  0  85.08 342.11  198.10  85.69 341.58  198.19
   0  13 -17 648.472 281.558   2-0.09686 0.03416 0.86136-0.19938 0.48196-0.96668  0 119.57 109.58  109.30 119.62 109.25  109.67
   0  13 -17 894.189 361.284   3-0.81740 0.75489 0.55168 0.11166 0.05900-0.54347  0 116.35 397.40  153.53 116.28 397.59  154.05
   0  13  17 611.705 328.240   1-0.61914 0.68213-0.00083 0.66451 0.69807-0.21385  0  82.64 347.57  197.15  82.86 347.68  197.02
   0  13 -18 212.320 173.691   2-0.05078-0.01561 0.88324-0.22126 0.45568-0.96892  0 118.86 100.53  116.73 119.28 100.50  116.61
   0  13 -18 173.838 205.627   3-0.82367 0.75748 0.55091 0.11243 0.02703-0.53999  0 110.91 400.28  157.69 110.27 399.88  157.73
   0  13  18 329.340 278.483   1-0.61858 0.68528-0.00974 0.67342 0.69852-0.18582  0  80.08 353.51  196.33  79.80 354.08  196.00
   0  13 -19 838.152 314.139   2-0.00351-0.06657 0.90224-0.24026 0.42715-0.96890  0 118.72  91.53  123.48 118.94  91.17  123.70
   0  13 -19 719.434 326.274   3-0.82889 0.75902 0.54964 0.11370-0.00370-0.53776  0 103.97 401.74  161.17 103.96 402.39  161.25
   0  13  19 894.780 402.296   1-0.61807 0.68847-0.01738 0.68106 0.69886-0.15767  0  76.32 361.00  195.18  76.50 360.82  195.12
   0  13 -20 415.979 232.943   2 0.04461-0.11838 0.91807-0.25609 0.39637-0.96663  0 119.05  81.87  130.64 118.59  81.16  130.92
   0  13 -20 706.365 340.522   3-0.83318 0.75963 0.54792 0.11542-0.03330-0.53666  2  97.40 405.21  164.42  97.31 405.13  164.65
   0  13  20 380.389 213.468   1-0.61762 0.69173-0.02375 0.68742 0.69910-0.12943  0  73.31 367.63  193.96  72.95 367.94  194.39
   0  13 -21 665.153 280.186   2 0.09353-0.17099 0.93046-0.26849 0.36337-0.96214  0 119.09  70.84  138.49 118.27  70.37  138.29
   0  13 -21 462.569 285.456   3-0.83662 0.75940 0.54581 0.11752-0.06187-0.53659  0  90.02 408.03  167.83  90.31 408.14  167.94
   0  13  21 678.936 359.700   1-0.61724 0.69505-0.02885 0.69253 0.69928-0.10113  0  69.72 375.27  193.91  69.13 375.50  193.80
   0  13 -22 165.696 145.296   2 0.14292-0.22406 0.93917-0.27719 0.32817-0.95546  0 117.55  58.42  145.94 118.03  58.64  145.78
   0  13 -22 134.191 221.038   3-0.83930 0.75841 0.54334 0.12000-0.08953-0.53743  0  83.09 412.05  171.14  82.93 411.44  171.12
   0  13  22 196.493 154.297   1-0.61694 0.69845-0.03270 0.69637 0.69940-0.07277  0  65.47 382.24  192.44  65.02 383.54  193.36
   0  13 -23 668.487 308.918   3-0.84129 0.75672 0.54052 0.12282-0.11636-0.53909  0  75.29 415.42  174.29  75.14 415.07  174.22
   0  13  23 796.777 419.242   1-0.61673 0.70195-0.03529 0.69896 0.69948-0.04436  0  60.60 392.06  192.91  60.61 392.14  193.06
   0  14   0  1351.8   505.0   1-0.59867 0.59867 0.35728 0.35728 0.63282-0.63282  2  91.80 266.91  239.19  91.67 266.86  239.08
   0  14   0 944.974 370.239   2-0.59382 0.59382 0.35662 0.35662 0.63857-0.63857  2  99.76 205.11   22.29  99.33 205.10   22.43
   0  14  -1 582.194 303.880   1-0.59387 0.59017 0.38272 0.33184 0.62433-0.65279  0  91.05 262.64  242.37  91.29 262.59  242.23
   0  14  -1 282.655 257.585   2-0.57899 0.57531 0.38274 0.33049 0.63916-0.66768  0 100.67 200.26   25.70 100.79 200.29   25.88
   0  14   1 395.182 285.464   1-0.60290 0.60660 0.33232 0.38223 0.64061-0.61215  2  92.06 271.04  236.09  91.87 271.15  236.03
   0  14   1 514.034 345.318   2-0.60731 0.61099 0.33170 0.38154 0.63748-0.60897  2  97.52 209.54   19.81  97.74 209.85   19.19
   0  14  -2 193.164 203.385   2-0.56273 0.55537 0.41001 0.30323 0.63916-0.69619  0 102.50 195.22   29.58 102.12 195.39   29.52
   0  14   2-104.872 115.610   1-0.60658 0.61399 0.30794 0.40662 0.64772-0.59079  2  91.98 275.10  233.11  91.89 275.46  233.07
   0  14  -3 988.677 397.236   2-0.54494 0.53390 0.43833 0.27491 0.63846-0.72401  0 103.25 190.24   33.47 103.31 190.39   33.37
   0  14   3  1176.8   409.8   1-0.60978 0.62091 0.28420 0.43036 0.65414-0.56874  2  91.74 279.74  230.33  91.73 279.80  230.22
   0  14   3 754.281 483.386   2-0.63063 0.64167 0.28568 0.42755 0.63416-0.54861  2  94.26 219.47   13.31  94.13 219.21   13.28
   0  14  -4  10.698 151.547   2-0.52556 0.51084 0.46760 0.24563 0.63695-0.75101  0 104.13 185.05   37.87 104.37 185.29   37.42
   0  14   4  43.483 196.602   1-0.61248 0.62731 0.26118 0.45337 0.65996-0.54609  2  91.15 284.36  227.77  91.38 284.18  227.47
   0  14   4 104.898 195.423   2-0.64061 0.65533 0.26465 0.44859 0.63211-0.51804  2  92.12 223.50   10.24  92.12 223.83   10.61
   0  14  -5 269.647 235.400   2-0.50454 0.48614 0.49771 0.21553 0.63448-0.77706  0 105.40 180.19   41.94 105.31 180.06   41.68
   0  14   5 195.493 220.412   1-0.61474 0.63328 0.23895 0.47560 0.66519-0.52286  0  91.03 289.37  224.86  90.86 288.63  224.83
   0  14   5  34.217 169.090   2-0.64957 0.66797 0.24495 0.46829 0.62991-0.48733  0  89.73 227.99    8.73  89.95 228.44    8.13
   0  14  -6 808.749 328.930   2-0.48174 0.45966 0.52850 0.18473 0.63098-0.80208  0 106.15 174.50   46.29 106.13 174.69   46.13
   0  14   6 395.112 237.731   1-0.61660 0.63884 0.21757 0.49698 0.66987-0.49906  0  90.42 293.19  222.60  90.14 293.14  222.30
   0  14   6 574.548 366.989   2-0.65760 0.67969 0.22659 0.48665 0.62760-0.45650  0  87.78 233.11    5.55  87.64 233.05    5.83
   0  14  -7 758.911 328.312   2-0.45702 0.43132 0.56010 0.15354 0.62641-0.82615  0 106.67 169.09   50.86 106.78 169.12   50.82
   0  14   7 470.089 282.739   1-0.61809 0.64404 0.19710 0.51746 0.67402-0.47475  0  89.55 297.91  220.07  89.25 297.73  219.90
   0  14   7 278.570 212.224   2-0.66479 0.69055 0.20957 0.50367 0.62523-0.42562  0  85.42 237.70    2.92  85.17 237.66    3.70
   0  14  -8  1366.4   445.5   2-0.43056 0.40119 0.59179 0.12186 0.62041-0.84869  0 107.48 163.40   55.79 107.35 163.40   55.67
   0  14   8 859.790 356.897   1-0.61927 0.64893 0.17759 0.53696 0.67766-0.44992  0  88.74 302.43  217.19  88.17 302.43  217.61
   0  14  -9  89.303 171.509   2-0.40225 0.36921 0.62361 0.09003 0.61297-0.86978  0 108.02 157.56   60.73 107.81 157.47   60.72
   0  14   9 269.436 192.893   1-0.62016 0.65353 0.15909 0.55547 0.68086-0.42466  0  86.63 307.23  215.34  86.90 307.23  215.45
   0  14 -10 366.291 246.940   2-0.37199 0.33528 0.65538 0.05827 0.60401-0.88936  0 108.72 152.03   65.85 108.16 151.32   65.97
   0  14  10  71.406 168.225   1-0.62078 0.65786 0.14162 0.57294 0.68367-0.39900  0  85.87 312.00  213.42  85.43 312.15  213.42
   0  14 -11 314.320 236.535   2-0.33985 0.29946 0.68684 0.02681 0.59339-0.90727  0 108.47 145.30   71.02 108.40 144.90   71.40
   0  14  11 105.784 150.085   1-0.62119 0.66197 0.12522 0.58933 0.68610-0.37296  0  83.34 317.36  211.58  83.77 317.22  211.52
   0  14 -12 359.580 243.815   2-0.30585 0.26179 0.71774-0.00409 0.58100-0.92341  0 108.86 138.31   77.25 108.54 138.21   77.02
   0  14  12 226.933 215.555   1-0.62142 0.66591 0.10993 0.60462 0.68819-0.34658  0  82.49 322.46  209.80  81.90 322.45  209.75
   0  14 -13 181.067 195.200   2-0.27003 0.22230 0.74781-0.03417 0.56673-0.93768  0 108.81 131.46   83.05 108.58 131.18   82.81
   0  14  13 222.496 172.737   1-0.62150 0.66970 0.09577 0.61879 0.68997-0.31990  0  79.09 328.01  208.25  79.82 327.87  208.11
   0  14 -14 110.596 165.669   2-0.23234 0.18094 0.77682-0.06317 0.55054-0.95003  0 108.44 123.78   89.11 108.54 123.80   88.79
   0  14  14  19.072  85.592   1-0.62146 0.67336 0.08274 0.63181 0.69149-0.29295  0  76.71 333.46  206.50  77.54 333.48  206.61
   0  14 -15  81.672 134.909   2-0.19292 0.13785 0.80445-0.09080 0.53233-0.96035  0 108.20 116.04   95.33 108.42 115.99   94.93
   0  14  15  75.943 101.280   1-0.62133 0.67694 0.07088 0.64368 0.69277-0.26576  0  75.86 338.74  204.84  75.04 339.33  205.24
   0  14 -16  91.812 123.034   2-0.15324 0.09423 0.83002-0.11713 0.51193-0.96814  0 108.39 107.52  101.06 108.30 107.90  101.11
   0  14  16 109.711 126.469   1-0.62114 0.68046 0.06018 0.65438 0.69384-0.23836  0  72.74 344.28  203.30  72.31 345.44  204.01
   0  14 -17  73.169 132.650   2-0.11074 0.04803 0.85411-0.14121 0.48957-0.97429  0 108.48  99.53  108.04 108.05  99.13  107.57
   0  14  17 287.012 219.939   1-0.62091 0.68394 0.05065 0.66391 0.69472-0.21078  0  68.89 351.48  202.99  69.34 351.84  202.91
   0  14 -18 209.430 171.167   2-0.06688 0.00049 0.87598-0.16308 0.46502-0.97826  0 107.79  89.80  114.21 107.75  89.75  114.19
   0  14  18 -45.693  52.328   1-0.62067 0.68740 0.04231 0.67224 0.69543-0.18302  0  66.68 358.22  201.89  66.13 358.56  201.96
   0  14 -19 155.192 147.980   2-0.02164-0.04844 0.89536-0.18246 0.43829-0.98003  0 106.66  79.50  120.91 107.42  79.66  120.98
   0  14 -19 160.377 210.691   3-0.83102 0.76116 0.54888 0.16548-0.01782-0.52364  0  99.39 420.95  162.60  99.34 421.18  162.88
   0  14  19  37.197 102.635   1-0.62042 0.69086 0.03515 0.67941 0.69601-0.15513  0  63.62 365.54  200.76  62.65 365.67  201.13
   0  14 -20  93.389 143.522   2 0.02467-0.09844 0.91195-0.19905 0.40931-0.97957  0 106.92  69.44  127.43 107.12  68.82  127.93
   0  14 -20 179.868 184.193   3-0.83493 0.76139 0.54695 0.16741-0.04713-0.52283  2  92.17 424.08  165.68  92.48 424.44  166.24
   0  14  20 342.117 248.751   1-0.62019 0.69434 0.02917 0.68538 0.69646-0.12712  0  58.68 372.51  199.95  58.89 373.19  200.45
   0  14 -21 114.539 150.518   2 0.07202-0.14948 0.92547-0.21258 0.37809-0.97687  0 107.20  57.44  134.69 106.86  57.07  135.04
   0  14 -21  76.341 134.053   3-0.83801 0.76079 0.54465 0.16971-0.07545-0.52301  0  85.01 426.80  169.02  85.23 428.02  169.50
   0  14  21 123.915 119.281   1-0.61999 0.69785 0.02439 0.69017 0.69681-0.09900  0  55.31 380.41  199.34  54.82 381.20  199.89
   0  15   0 112.810 173.393   1-0.59386 0.59386 0.38280 0.38280 0.62430-0.62430  0  77.64 267.76  242.50  78.05 268.04  242.24
   0  15   0  62.314 195.830   2-0.57937 0.57937 0.38209 0.38209 0.63916-0.63916  0  86.82 199.74   25.72  86.46 199.62   25.79
   0  15  -1 124.707 199.067   2-0.56488 0.56120 0.40648 0.35771 0.63920-0.66772  0  87.62 194.68   29.15  87.95 194.62   29.05
   0  15   1 324.489 278.127   1-0.59821 0.60192 0.35983 0.40577 0.63200-0.60353  0  78.32 272.42  239.43  78.26 272.47  239.40
   0  15   1 240.739 244.392   2-0.59261 0.59629 0.35879 0.40539 0.63864-0.61013  0  85.54 204.50   22.36  84.82 204.54   22.72
   0  15  -2  67.580 197.108   2-0.54907 0.54171 0.43189 0.33230 0.63868-0.69572  0  89.43 189.43   32.40  89.31 189.53   32.49
   0  15   2 101.292 215.024   1-0.60208 0.60949 0.33739 0.42821 0.63907-0.58214  0  79.33 277.06  236.55  78.27 276.92  236.64
   0  15   2 -83.768 146.614   2-0.60470 0.61206 0.33662 0.42756 0.63774-0.58071  0  83.92 209.42   19.38  83.03 209.41   19.83
   0  15  -3 309.992 221.246   2-0.53187 0.52083 0.45825 0.30593 0.63752-0.72307  0  90.47 184.31   36.18  90.53 184.33   36.12
   0  15   3  49.123 167.060   1-0.60547 0.61660 0.31555 0.45005 0.64556-0.56015  0  78.19 281.48  233.97  78.11 281.41  233.99
   0  15   3 102.536 187.008   2-0.61569 0.62673 0.31562 0.44856 0.63651-0.55096  0  81.59 214.36   17.39  81.10 214.22   17.11
   0  15  -4  65.164 161.011   2-0.51323 0.49850 0.48547 0.27871 0.63559-0.74966  0  92.36 179.27   39.59  91.62 179.00   39.94
   0  15   4   2.408 133.640   1-0.60847 0.62330 0.29438 0.47122 0.65143-0.53756  0  78.66 285.66  231.23  77.74 285.95  231.44
   0  15   4 109.814 181.607   2-0.62567 0.64039 0.29582 0.46837 0.63504-0.52097  0  78.57 219.15   14.44  79.02 219.00   14.57
   0  15  -5 -87.177  85.134   2-0.49305 0.47464 0.51346 0.25072 0.63282-0.77540  2  92.25 173.26   43.70  92.58 173.54   43.94
   0  15   5 158.513 245.273   1-0.61103 0.62957 0.27392 0.49167 0.65679-0.51446  0  77.32 290.76  229.00  77.19 290.55  228.99
   0  15   5  29.828 165.223   2-0.63470 0.65310 0.27722 0.48696 0.63337-0.49079  0  77.46 223.90   12.42  76.78 223.76   12.20
   0  15  -6 161.514 211.730   2-0.47123 0.44914 0.54210 0.22208 0.62911-0.80021  2  93.35 168.15   48.05  93.41 167.91   48.14
   0  15   6  59.878 115.584   1-0.61323 0.63547 0.25424 0.51135 0.66164-0.49084  0  76.16 295.56  226.81  76.45 295.23  226.64
   0  15   6 564.418 373.118   2-0.64282 0.66490 0.25983 0.50435 0.63161-0.46051  0  74.30 228.56    9.77  74.38 228.51   10.00
   0  15  -7 322.401 313.574   2-0.44769 0.42199 0.57151 0.19311 0.62440-0.82414  2  93.76 161.98   52.38  94.06 162.06   52.55
   0  15   7 221.124 196.768   1-0.61507 0.64103 0.23538 0.53021 0.66600-0.46673  0  75.43 300.16  224.78  75.52 300.00  224.41
   0  15   7 111.952 253.084   2-0.65014 0.67590 0.24366 0.52052 0.62975-0.43014  0  72.20 233.19    7.17  71.81 233.26    7.97
   0  15   8 772.093 364.399   1-0.61661 0.64627 0.21740 0.54820 0.66990-0.44217  0  74.02 305.31  222.99  74.39 304.87  222.28
   0  15   8  1081.5   498.7   2-0.65669 0.68613 0.22870 0.53548 0.62788-0.39975  0  68.59 237.89    6.36  69.07 238.04    6.09
   0  15   9 534.605 295.827   1-0.61787 0.65124 0.20032 0.56527 0.67338-0.41718  0  73.16 309.74  220.32  73.05 309.86  220.28
   0  15   9 360.209 298.286   2-0.66255 0.69567 0.21495 0.54923 0.62600-0.36936  0  65.40 242.85    4.47  66.15 242.85    4.37
   0  15  10  1185.6   418.4   1-0.61891 0.65598 0.18420 0.58140 0.67645-0.39178  0  71.28 314.96  218.56  71.52 315.00  218.38
   0  15  11  95.839 136.822   1-0.61971 0.66049 0.16905 0.59655 0.67917-0.36604  0  69.61 320.42  216.37  69.78 320.29  216.62
   0  15  12 717.586 401.717   1-0.62033 0.66482 0.15490 0.61069 0.68155-0.33995  0  68.17 325.56  215.08  67.82 325.76  214.97
   0  15  13  37.678  99.432   1-0.62078 0.66898 0.14178 0.62381 0.68364-0.31357  0  64.94 332.26  213.84  65.64 331.42  213.44
   0  15  14 926.658 435.320   1-0.62110 0.67300 0.12971 0.63588 0.68545-0.28691  0  63.02 337.40  212.47  63.23 337.32  212.04
   0  15  15 126.432 137.273   1-0.62131 0.67692 0.11870 0.64689 0.68701-0.26000  0  60.90 343.33  210.92  60.57 343.47  210.77
   0  15  16 262.671 253.305   1-0.62143 0.68075 0.10877 0.65682 0.68834-0.23287  0  58.14 349.99  209.87  57.67 349.91  209.62
   0  15  17 180.784 134.229   1-0.62149 0.68451 0.09993 0.66566 0.68947-0.20552  0  55.24 356.09  208.11  54.51 356.67  208.60
   0  15  18 490.548 291.950   1-0.62150 0.68823 0.09219 0.67340 0.69040-0.17799  0  50.74 364.39  207.90  51.05 363.82  207.70
   0  15  19 316.677 273.265   1-0.62148 0.69192 0.08556 0.68004 0.69117-0.15030  0  46.86 371.66  207.00  47.31 371.37  206.94
   0  16   0 261.722 258.596   2-0.56421 0.56421 0.40756 0.40756 0.63919-0.63919  0  71.64 193.57   29.73  72.51 193.52   29.20
   0  16  -1 381.984 296.323   2-0.55001 0.54633 0.43041 0.38472 0.63873-0.66725  0  74.48 188.64   31.90  74.04 188.31   32.29
   0  16   1 790.567 421.681   1-0.59300 0.59670 0.38710 0.42953 0.62280-0.59434  0  63.57 274.11  242.86  63.49 273.94  242.77
   0  16   1 877.824 381.231   2-0.57726 0.58095 0.38570 0.42943 0.63920-0.61068  0  71.16 198.71   26.20  70.82 198.66   26.27
   0  16  -2 621.277 295.793   2-0.53458 0.52722 0.45418 0.36095 0.63775-0.69478  0  75.29 182.99   35.42  75.43 182.98   35.56
   0  16   2 293.330 290.671   1-0.59701 0.60442 0.36639 0.45024 0.62985-0.57291  0  63.57 278.60  239.99  63.51 278.57  240.20
   0  16   2 543.233 328.590   2-0.58922 0.59658 0.36486 0.45027 0.63882-0.58179  0  68.95 203.64   23.50  68.97 203.71   23.52
   0  16  -3 224.338 252.756   2-0.51788 0.50683 0.47882 0.33631 0.63613-0.72168  0  76.49 177.56   39.06  76.68 177.54   39.00
   0  16   3 218.796 206.756   1-0.60060 0.61172 0.34624 0.47040 0.63633-0.55093  0  64.32 282.75  237.34  63.32 283.24  237.73
   0  16   3 275.706 248.990   2-0.60015 0.61119 0.34508 0.47005 0.63813-0.55258  0  66.58 208.91   21.33  66.96 208.72   20.93
   0  16  -4 -31.569 123.308   2-0.49981 0.48509 0.50424 0.31089 0.63382-0.74789  0  77.82 171.86   42.44  77.79 171.95   42.61
   0  16   4 -68.792  54.597   1-0.60378 0.61861 0.32670 0.48994 0.64230-0.52843  0  60.93 288.40  235.94  62.94 287.96  235.34
   0  16   4 124.868 168.805   2-0.61011 0.62483 0.32638 0.48875 0.63718-0.52312  0  64.66 213.32   18.38  64.79 213.68   18.50
   0  16  -5 471.859 308.245   2-0.48033 0.46192 0.53036 0.28477 0.63074-0.77332  0  78.82 166.06   46.72  78.76 166.20   46.40
   0  16   5 137.380 202.166   1-0.60659 0.62513 0.30782 0.50881 0.64775-0.50542  0  62.44 292.49  233.20  62.36 292.75  233.06
   0  16   5 681.085 377.291   2-0.61918 0.63758 0.30878 0.50635 0.63603-0.49345  0  62.97 218.81   16.28  62.45 218.61   16.23
   0  16  -6 661.792 341.371   2-0.45923 0.43720 0.55736 0.25824 0.62687-0.79808  0  79.29 159.40   50.42  79.53 160.22   50.41
   0  16   6 403.766 233.261   1-0.60909 0.63133 0.28967 0.52697 0.65270-0.48189  0  61.33 297.41  230.85  61.56 297.62  230.87
   0  16   6 288.006 278.057   2-0.62741 0.64949 0.29229 0.52284 0.63473-0.46364  0  59.78 223.38   14.43  59.95 223.53   14.12
   0  16  -7  96.937 169.339   2-0.43674 0.41104 0.58456 0.23104 0.62189-0.82164  0  80.73 154.44   54.60  80.23 154.09   54.55
   0  16   7 -67.112  63.333   1-0.61123 0.63718 0.27226 0.54437 0.65721-0.45795  0  60.11 302.81  229.07  60.57 302.59  228.79
   0  16   7  48.659 136.576   2-0.63484 0.66061 0.27691 0.53822 0.63334-0.43373  0  57.64 228.41   12.08  57.26 228.46   12.16
   0  16  -8 133.463 171.044   2-0.41270 0.38333 0.61211 0.20349 0.61583-0.84411  0  80.61 147.90   58.83  80.81 147.72   58.88
   0  16   8 115.255 140.742   1-0.61308 0.64274 0.25565 0.56098 0.66130-0.43356  0  59.62 307.40  226.67  59.36 307.69  226.81
   0  16   8 397.420 280.761   2-0.64153 0.67097 0.26263 0.55249 0.63191-0.40378  0  54.47 233.40   10.26  54.37 233.40   10.36
   0  16  -9 123.874 151.708   2-0.38703 0.35399 0.63986 0.17573 0.60860-0.86541  0  81.29 141.26   63.32  81.26 141.09   63.38
   0  16   9 -20.316  83.605   1-0.61466 0.64802 0.23988 0.57675 0.66498-0.40878  0  58.59 312.53  224.69  57.94 312.91  224.94
   0  16   9 326.722 273.898   2-0.64754 0.68066 0.24947 0.56566 0.63044-0.37380  0  51.69 238.46    8.21  51.30 238.37    8.70
   0  16 -10 117.268 148.528   2-0.35972 0.32300 0.66766 0.14793 0.60009-0.88543  0  81.31 133.72   68.39  81.59 134.17   68.06
   0  16  10 335.835 237.380   1-0.61599 0.65307 0.22498 0.59166 0.66829-0.38362  0  55.61 318.94  223.80  56.30 318.29  223.18
   0  16  10 103.044 152.366   2-0.65291 0.68971 0.23740 0.57773 0.62899-0.34382  0  47.99 243.27    7.23  48.01 243.39    7.18
   0  16 -11 273.401 202.729   2-0.33076 0.29037 0.69533 0.12027 0.59020-0.90407  0  81.35 127.09   73.01  81.81 126.91   72.92
   0  16  11  81.956 126.874   1-0.61711 0.65789 0.21097 0.60567 0.67124-0.35810  0  54.26 324.50  221.79  54.44 323.84  221.53
   0  16  11  85.594 114.460   2-0.65768 0.69816 0.22641 0.58871 0.62757-0.31390  0  44.54 248.74    5.73  44.51 248.47    5.81
   0  16 -12 574.762 307.192   2-0.30015 0.25609 0.72268 0.09291 0.57881-0.92123  0  82.07 119.83   77.82  81.91 119.29   77.95
   0  16  12 309.841 212.703   1-0.61804 0.66253 0.19788 0.61875 0.67386-0.33226  0  52.89 330.04  220.11  52.34 329.59  219.99
   0  16  12 362.079 275.471   2-0.66189 0.70606 0.21650 0.59863 0.62622-0.28403  0  40.62 254.01    4.80  40.78 253.64    4.57
   0  16 -13 176.621 162.735   2-0.26791 0.22018 0.74951 0.06608 0.56585-0.93680  0  82.13 111.68   82.43  81.90 111.25   83.15
   0  16  13 -27.610  78.565   1-0.61882 0.66702 0.18576 0.63088 0.67616-0.30609  0  50.33 335.86  218.66  50.00 335.57  218.57
   0  16  13  35.395 193.169   2-0.66559 0.71343 0.20764 0.60749 0.62495-0.25424  2  36.78 258.95    3.61  36.80 258.91    3.46
   0  16 -14 759.563 354.956   2-0.23393 0.18253 0.77564 0.03996 0.55125-0.95074  0  81.95 102.79   88.29  81.81 102.73   88.54
   0  16  14 615.038 350.467   1-0.61943 0.67134 0.17459 0.64205 0.67820-0.27966  0  48.08 341.77  217.28  47.41 341.80  217.26
   0  16 -15 108.059 187.493   2-0.19832 0.14325 0.80082 0.01478 0.53490-0.96292  0  82.23  94.30   93.79  81.63  93.68   94.09
   0  16  15 304.686 234.730   1-0.61992 0.67553 0.16441 0.65223 0.67997-0.25297  0  43.60 348.55  215.98  44.55 348.31  216.07
   0  16 -16 294.542 222.231   2-0.16250 0.10349 0.82438-0.00964 0.51663-0.97284  0  81.83  84.57   99.46  81.49  84.29   99.69
   0  16  16 331.152 254.340   1-0.62032 0.67964 0.15523 0.66140 0.68150-0.22603  0  40.72 355.35  215.23  41.41 355.15  215.01
   0  17   0 -48.137 147.198   2-0.54834 0.54834 0.43304 0.43304 0.63865-0.63865  0  58.37 187.29   32.05  57.21 186.67   32.65
   0  17  -1 126.215 191.297   2-0.53436 0.53068 0.45450 0.41157 0.63773-0.66625  0  59.31 181.09   35.55  58.80 181.18   35.60
   0  17   1  17.879 172.101   2-0.56122 0.56491 0.41246 0.45361 0.63913-0.61061  0  55.19 191.41   29.99  55.46 192.05   29.85
   0  17  -2 123.736 162.637   2-0.51926 0.51190 0.47681 0.38926 0.63628-0.69332  0  60.55 176.47   38.61  60.23 175.59   38.71
   0  17   2  66.047 149.682   1-0.59137 0.59879 0.39502 0.47265 0.62001-0.56308  0  47.73 280.35  243.44  47.32 280.44  243.76
   0  17   2 339.312 257.313   2-0.57307 0.58043 0.39282 0.47325 0.63924-0.58221  0  54.78 197.53   27.01  53.54 197.34   27.22
   0  17  -3 150.996 196.906   2-0.50295 0.49191 0.49991 0.36616 0.63426-0.71981  0  61.79 169.68   41.52  61.51 169.85   41.99
   0  17   3 -47.349  80.159   1-0.59512 0.60624 0.37638 0.49130 0.62650-0.54110  0  45.70 285.10  241.98  47.11 285.32  241.44
   0  17   3  36.363 172.591   2-0.58396 0.59500 0.37414 0.49193 0.63903-0.55348  0  52.69 203.15   24.41  51.45 202.57   24.74
   0  17  -4 439.344 313.511   2-0.48536 0.47064 0.52373 0.34234 0.63159-0.74566  0  62.00 163.79   45.77  62.64 163.95   45.43
   0  17   4  35.867 137.908   1-0.59849 0.61332 0.35831 0.50937 0.63249-0.51862  0  46.65 290.51  239.44  46.69 290.26  239.21
   0  17   4 108.096 199.046   2-0.59392 0.60864 0.35645 0.50963 0.63857-0.52450  0  49.85 207.67   22.55  49.17 207.74   22.41
   0  17  -5 336.356 291.405   2-0.46644 0.44804 0.54819 0.31788 0.62820-0.77078  0  63.49 158.33   48.95  63.61 157.86   49.04
   0  17   5 -15.697  95.061   1-0.60151 0.62004 0.34085 0.52682 0.63801-0.49567  0  46.31 294.76  236.36  46.05 295.27  237.07
   0  17   5 292.894 263.317   2-0.60302 0.62142 0.33976 0.52632 0.63789-0.49531  0  45.59 212.39   20.65  46.71 212.88   20.23
   0  17  -6 -28.351 104.481   2-0.44605 0.42402 0.57349 0.29308 0.62403-0.79524  0  65.04 151.59   52.72  64.36 151.50   52.85
   0  17   6 -39.676  73.084   1-0.60419 0.62644 0.32406 0.54362 0.64308-0.47228  0  46.08 300.61  234.56  45.20 300.38  235.02
   0  17   6 101.219 174.925   2-0.61131 0.63339 0.32408 0.54199 0.63705-0.46595  0  44.73 217.81   17.95  44.06 218.01   18.20
   0  17  -7 309.387 248.322   2-0.42437 0.39867 0.59895 0.26762 0.61885-0.81859  0  65.51 145.27   56.65  65.04 144.97   56.79
   0  17   7  64.767 146.427   1-0.60657 0.63253 0.30797 0.55971 0.64771-0.44844  0  43.90 305.14  232.62  44.12 305.60  233.07
   0  17   7 276.790 262.460   2-0.61885 0.64461 0.30944 0.55664 0.63608-0.43647  0  42.28 223.46   16.41  41.21 223.13   16.32
   0  17  -8 119.876 136.862   2-0.40121 0.37184 0.62475 0.24182 0.61268-0.84095  0  65.26 138.38   60.86  65.59 138.17   60.91
   0  17   8 119.167 163.662   1-0.60870 0.63836 0.29262 0.57505 0.65191-0.42417  0  43.35 310.39  230.90  42.80 310.95  231.23
   0  17   8  45.552 185.680   2-0.62567 0.65511 0.29581 0.57026 0.63504-0.40691  2  38.97 228.23   14.64  38.15 228.26   14.57
   0  17  -9 341.828 248.496   2-0.37653 0.34348 0.65076 0.21581 0.60542-0.86223  0  66.43 131.39   65.18  66.01 131.08   65.19
   0  17   9 195.256 205.461   1-0.61054 0.64391 0.27804 0.58964 0.65574-0.39954  0  42.00 316.25  229.28  41.26 316.45  229.48
   0  17   9 114.185 198.433   2-0.63183 0.66495 0.28321 0.58287 0.63393-0.37729  2  35.40 233.63   12.90  34.88 233.43   12.96
   0  17 -10   9.309 119.960   2-0.35032 0.31361 0.67684 0.18973 0.59697-0.88232  0  67.33 124.03   69.64  66.29 123.64   69.65
   0  17  10 218.587 232.629   1-0.61214 0.64922 0.26426 0.60342 0.65921-0.37454  0  39.38 321.85  227.85  39.48 322.12  227.83
   0  17 -11 280.756 281.179   2-0.32256 0.28218 0.70284 0.16374 0.58724-0.90112  0  66.71 115.88   74.14  66.45 115.83   74.27
   0  17  11 244.948 227.917   1-0.61353 0.65431 0.25131 0.61636 0.66233-0.34920  0  37.60 327.29  226.16  37.45 327.99  226.29
   0  17  11 241.519 318.348   2-0.64227 0.68275 0.26103 0.60504 0.63174-0.31806  2  27.64 243.87   10.29  27.62 243.93   10.15
   0  17 -12  46.232 109.894   2-0.29328 0.24922 0.72858 0.13799 0.57612-0.91853  0  66.68 107.60   78.98  66.49 107.59   79.07
   0  17  12 252.385 240.463   1-0.61472 0.65921 0.23922 0.62846 0.66513-0.32353  2  36.09 333.89  224.59  35.16 334.08  224.86
   0  17  12 242.494 235.459   2-0.64664 0.69081 0.25145 0.61462 0.63067-0.28848  0  24.48 249.16    8.42  23.61 249.29    8.95
   0  17 -13 583.676 319.769   2-0.26235 0.21462 0.75392 0.11265 0.56355-0.93450  0  66.50  98.56   83.84  66.40  98.85   84.04
   0  17  13 493.909 345.612   2-0.65050 0.69834 0.24286 0.62321 0.62966-0.25895  0  20.08 254.70    7.44  19.32 254.77    7.86
   0  18   0 390.278 303.611   2-0.53169 0.53169 0.45851 0.45851 0.63751-0.63751  0  40.36 178.80   36.15  40.24 178.85   36.16
   0  18  -1 201.335 236.102   2-0.51793 0.51425 0.47873 0.43828 0.63614-0.66465  0  42.21 173.32   38.78  41.89 173.06   38.98
   0  18   1 443.842 314.451   2-0.54445 0.54813 0.43910 0.47792 0.63843-0.60992  0  38.71 184.24   33.65  38.42 184.53   33.48
   0  18  -2 462.851 330.968   2-0.50308 0.49572 0.49973 0.41729 0.63428-0.69131  0  44.08 167.98   41.42  43.37 167.13   41.97
   0  18   2 184.870 257.181   2-0.55622 0.56358 0.42054 0.49648 0.63899-0.58195  2  36.05 189.85   31.21  36.41 190.10   30.95
   0  18  -3 296.271 275.680   2-0.48708 0.47604 0.52145 0.39557 0.63188-0.71743  0  44.24 160.99   45.22  44.67 161.03   45.10
   0  18   3  63.445 142.675   2-0.56706 0.57810 0.40287 0.51415 0.63923-0.55368  2  35.41 196.08   28.13  34.21 195.60   28.56
   0  18  -4  95.147 178.758   2-0.46988 0.45515 0.54382 0.37319 0.62886-0.74292  0  45.81 154.86   47.77  45.81 154.75   48.39
   0  18   4 225.284 248.329   1-0.59255 0.60738 0.38932 0.52940 0.62203-0.50816  2  28.82 292.57  242.94  28.64 292.92  243.05
   0  18  -5 417.635 341.321   2-0.45133 0.43297 0.56708 0.35046 0.62520-0.76788  0  48.03 148.74   51.72  46.66 148.17   51.88
   0  18   5 504.300 416.023   1-0.59574 0.61427 0.37315 0.54556 0.62759-0.48525  2  27.51 298.06  241.59  27.92 298.20  241.04
   0  18   5 123.048 312.950   2-0.58617 0.60457 0.37025 0.54677 0.63896-0.49638  2  28.86 206.41   24.74  29.19 206.42   24.23
   0  18  -6 130.528 197.535   2-0.43162 0.40959 0.59056 0.32699 0.62067-0.79188  0  47.78 141.56   55.73  47.48 141.43   55.48
   0  18   6 254.540 257.647   1-0.59861 0.62086 0.35760 0.56111 0.63272-0.46191  2  26.60 302.95  239.25  26.98 303.59  239.12
   0  18   6 128.220 175.517   2-0.59453 0.61662 0.35533 0.56168 0.63853-0.46743  2  26.96 212.10   22.03  26.37 211.78   22.27
   0  18  -7 283.266 241.208   2-0.41059 0.38489 0.61445 0.30309 0.61527-0.81501  0  47.95 133.91   59.12  48.13 134.42   59.25
   0  18   7 213.542 229.976   1-0.60120 0.62715 0.34271 0.57601 0.63743-0.43816  2  26.30 309.14  237.36  25.78 309.11  237.29
   0  18   7 -61.675  71.140   2-0.60215 0.62792 0.34136 0.57565 0.63797-0.43835  0  23.74 217.19   20.22  23.32 217.14   20.44
   0  18  -8  55.106 115.227   2-0.38817 0.35880 0.63867 0.27888 0.60893-0.83721  0  48.81 127.77   62.81  48.63 127.10   63.18
   0  18   8 102.723 170.131   1-0.60350 0.63316 0.32850 0.59021 0.64176-0.41402  0  24.99 313.82  235.16  24.33 314.77  235.56
   0  18   8   7.638 112.222   2-0.60908 0.63853 0.32834 0.58868 0.63730-0.40917  0  22.31 223.26   17.85  20.04 222.51   18.75
  -1   0  33 -32.217 116.750   1-0.31371 0.38836-0.81043 0.81043 0.44969 0.48544  0  85.32 429.75   88.39  84.71 429.85   88.40
   1   0 -33 209.298 238.702   3-0.79592 0.72190 0.44956-0.44956-0.50529-0.42800  0  23.26 274.97  221.55  23.31 275.32  221.64
  -1   0  32  1591.3   487.5   1-0.29978 0.37072-0.82515 0.82515 0.43570 0.47091  2  91.30 418.91   85.58  91.30 418.29   85.45
   1   0 -32 742.051 462.202   3-0.79996 0.72962 0.45422-0.45422-0.49257-0.41225  2  33.50 274.26  220.12  33.94 274.38  219.96
  -1   0  31 245.236 216.837   1-0.28596 0.35318-0.83902 0.83902 0.42172 0.45636  2  97.43 407.67   82.78  97.55 407.76   82.56
   1   0 -31   1.507 117.185   3-0.80376 0.73712 0.45872-0.45872-0.47994-0.39641  0  43.94 273.82  218.14  43.90 273.52  218.30
  -1   0  30 573.535 336.077   1-0.27220 0.33571-0.85211 0.85211 0.40775 0.44180  0 103.95 398.09   79.97 103.50 398.09   79.72
   1   0 -30 754.355 402.448   3-0.80734 0.74439 0.46306-0.46306-0.46740-0.38048  0  53.25 272.86  216.90  53.30 272.72  216.66
  -1   0  29 107.502 116.655   1-0.25855 0.31835-0.86445 0.86445 0.39380 0.42723  0 109.12 389.03   76.67 109.19 389.17   76.94
   1   0 -29  22.664 150.731   3-0.81070 0.75145 0.46723-0.46723-0.45496-0.36444  0  61.54 271.85  215.07  62.20 271.98  215.05
  -1   0  28  1858.8   482.7   1-0.24503 0.30110-0.87606 0.87606 0.37986 0.41264  0 114.67 380.83   74.04 114.66 380.91   74.21
  -1   0  28  1110.2   530.1   2 0.04359 0.01186 0.91777-0.91777 0.39704 0.39514  2 377.38 444.01  130.65 378.80 444.51  130.77
   1   0 -28  1293.2   488.0   3-0.81386 0.75830 0.47125-0.47125-0.44264-0.34829  0  70.90 271.33  213.23  70.64 271.29  213.47
  -1   0  27 -51.562  99.347   1-0.23159 0.28395-0.88700 0.88700 0.36595 0.39803  0 119.76 373.22   71.44 119.92 373.20   71.52
  -1   0  27 -53.113  59.929   2 0.06306-0.01129 0.92318-0.92318 0.38414 0.37952  0 370.32 430.86  133.18 371.22 430.44  133.69
   1   0 -27  24.574 151.591   3-0.81681 0.76494 0.47511-0.47511-0.43046-0.33201  0  79.20 270.38  212.13  78.68 270.64  211.91
  -1   0  26  2439.3   541.0   1-0.21822 0.26687-0.89729 0.89729 0.35205 0.38340  0 125.19 365.82   68.42 124.99 366.00   68.88
  -1   0  26  2958.0   564.1   2 0.08201-0.03393 0.92787-0.92787 0.37132 0.36384  0 363.82 417.34  137.15 364.01 417.57  136.55
   1   0 -26  1674.9   524.6   3-0.81955 0.77138 0.47881-0.47881-0.41841-0.31559  0  86.49 270.11  209.91  86.38 270.04  210.39
  -1   0  25  94.224 137.553   1-0.20490 0.24983-0.90697 0.90697 0.33818 0.36874  0 129.80 359.50   66.24 129.90 359.23   66.27
  -1   0  25 264.700 188.392   2 0.10044-0.05605 0.93191-0.93191 0.35857 0.34807  2 357.27 405.62  139.78 357.14 405.74  139.33
   1   0 -25  88.244 171.594   3-0.82211 0.77762 0.48236-0.48236-0.40653-0.29900  2  93.54 269.26  209.13  93.76 269.47  208.89
  -1   0  24 507.029 266.411   1-0.19172 0.23294-0.91604 0.91604 0.32433 0.35406  0 134.73 352.63   63.66 134.66 352.86   63.70
   1   0 -24 992.676 383.074   3-0.82447 0.78368 0.48575-0.48575-0.39483-0.28223  0 100.96 268.63  207.40 100.87 268.94  207.42
  -1   0  23  62.736 169.436   1-0.17864 0.21615-0.92453 0.92453 0.31051 0.33936  0 139.31 346.57   61.14 139.30 346.83   61.17
  -1   0  23 112.833 102.842   2 0.13580-0.09878 0.93816-0.93816 0.33336 0.31625  0 344.46 384.46  144.91 344.27 384.67  144.70
   1   0 -23  24.426 147.481   3-0.82665 0.78955 0.48899-0.48899-0.38334-0.26525  0 107.75 268.10  206.05 107.72 268.43  205.99
  -1   0  22  2055.2   459.8   1-0.16563 0.19942-0.93247 0.93247 0.29673 0.32461  0 143.86 341.25   58.84 143.81 341.10   58.67
  -1   0  22  2490.9   459.0   2 0.15277-0.11945 0.94043-0.94043 0.32093 0.30017  0 338.31 375.31  147.36 338.24 375.24  147.29
   1   0 -22  3144.3   675.4   3-0.82865 0.79524 0.49207-0.49207-0.37208-0.24804  0 114.21 267.99  204.73 114.35 267.95  204.59
  -1   0  21   6.798 104.404   1-0.15268 0.18276-0.93988 0.93988 0.28299 0.30983  0 148.34 335.54   56.55 148.22 335.64   56.20
  -1   0  21  65.288 116.813   2 0.16925-0.13929 0.94226-0.94226 0.30850 0.28385  0 332.56 366.54  149.88 332.34 366.40  149.85
   1   0 -21  -9.734 124.749   3-0.83047 0.80076 0.49500-0.49500-0.36109-0.23056  0 120.61 267.39  203.73 120.78 267.50  203.24
  -1   0  20  1861.0   449.9   1-0.13985 0.16621-0.94676 0.94676 0.26929 0.29500  0 152.51 330.64   53.78 152.53 330.41   53.77
  -1   0  20  2286.1   414.1   2 0.18524-0.15899 0.94354-0.94354 0.29636 0.26749  0 326.73 358.17  152.30 326.77 358.14  152.32
   1   0 -20  2331.0   543.1   3-0.83213 0.80611 0.49776-0.49776-0.35041-0.21277  0 127.04 266.80  201.95 127.03 267.06  201.92
  -1   0  19 -23.169 102.540   1-0.12714 0.14978-0.95314 0.95314 0.25564 0.28013  0 157.02 325.25   51.77 156.77 325.41   51.36
  -1   0  19 -70.596  79.043   3-0.78022 0.80214 0.54830-0.54830 0.19803 0.33788  0 372.33 242.10  138.26 371.64 242.06  137.91
   1   0 -19   0.933 123.199   3-0.83362 0.81129 0.50036-0.50036-0.34010-0.19462  0 133.10 266.71  200.39 133.12 266.65  200.66
  -1   0  18  1889.1   412.6   1-0.11449 0.13342-0.95905 0.95905 0.24195 0.26509  2 161.02 320.56   48.71 160.92 320.58   48.98
  -1   0  18  2096.9   462.8   3-0.78614 0.80439 0.54938-0.54938 0.17950 0.32788  0 361.23 243.03  140.15 361.40 242.82  140.08
   1   0 -18  1641.8   411.8   3-0.83459 0.81629 0.50299-0.50299-0.33045-0.17634  0 139.08 266.53  199.43 139.02 266.29  199.49
  -1   0  17 104.159 136.679   1-0.10200 0.11722-0.96445 0.96445 0.22843 0.25010  0 165.29 315.69   47.19 165.01 315.94   46.63
   1   0 -17 -34.241  79.220   3-0.83578 0.82115 0.50523-0.50523-0.32103-0.15726  0 144.80 265.72  198.83 144.84 265.91  198.34
  -1   0  16  6450.1   484.4   1-0.08963 0.10114-0.96938 0.96938 0.21498 0.23502  0 169.01 311.41   44.39 169.04 311.44   44.32
  -1   0  16  7369.1   583.5   3-0.79752 0.80842 0.55100-0.55100 0.14089 0.30943  0 342.59 244.26  144.68 342.60 244.18  144.57
   1   0 -16  6168.7   544.6   3-0.83681 0.82586 0.50729-0.50729-0.31220-0.13759  0 150.57 265.49  197.43 150.56 265.54  197.27
  -1   0  15 -56.550  79.182   1-0.07739 0.08518-0.97386 0.97386 0.20164 0.21985  0 172.95 307.03   42.06 173.01 307.08   42.03
  -1   0  15  35.950  90.432   3-0.80300 0.81022 0.55150-0.55150 0.12060 0.30119  0 333.89 244.86  146.75 333.91 244.79  146.92
   1   0 -15  35.488  92.770   3-0.83769 0.83042 0.50913-0.50913-0.30408-0.11721  0 156.19 265.07  196.15 156.17 265.19  196.29
  -1   0  14  7825.7   499.1   1-0.06528 0.06936-0.97790 0.97790 0.18841 0.20457  0 176.96 302.85   39.62 176.94 302.83   39.78
  -1   0  14 10071.1   630.7   3-0.80832 0.81187 0.55179-0.55179 0.09947 0.29379  0 325.61 245.38  149.51 325.63 245.37  149.36
   1   0 -14  9126.3   607.8   3-0.83842 0.83483 0.51075-0.51075-0.29681-0.09598  0 161.78 264.81  195.37 161.70 264.86  195.42
  -1   0  13 -82.573  65.358   1-0.05337 0.05373-0.98151 0.98151 0.17531 0.18915  0 180.81 298.61   37.31 180.83 298.68   37.57
  -1   0  13  71.839 115.615   3-0.81350 0.81342 0.55185-0.55185 0.07700 0.28729  0 317.39 246.03  151.90 317.69 245.94  151.98
   1   0 -13  34.730  92.666   3-0.83901 0.83910 0.51210-0.51210-0.29060-0.07370  0 167.00 264.26  194.69 167.15 264.53  194.67
  -1   0  12 23880.3   797.8   1-0.04163 0.03827-0.98470 0.98470 0.16238 0.17357  0 184.65 294.59   35.41 184.68 294.63   35.40
  -1   0  12 26781.1   935.8   3-0.81853 0.81477 0.55159-0.55159 0.05355 0.28225  0 310.11 246.46  154.72 310.11 246.45  154.68
   1   0 -12 24574.0   906.6   3-0.83945 0.84321 0.51315-0.51315-0.28571-0.05009  0 172.58 264.20  194.08 172.54 264.21  194.09
  -1   0  11 -92.760  60.087   1-0.03011 0.02305-0.98747 0.98747 0.14965 0.15778  0 188.32 290.65   33.17 188.51 290.65   33.26
  -1   0  11 -39.216  60.151   3-0.82341 0.81597 0.55096-0.55096 0.02844 0.27886  0 302.72 246.80  157.55 302.83 246.94  157.57
   1   0 -11  -4.496  81.433   3-0.83973 0.84716 0.51383-0.51383-0.28249-0.02481  0 177.78 263.85  193.47 177.88 263.90  193.70
  -1   0  10 131.070 102.886   1-0.01885 0.00807-0.98985 0.98985 0.13719 0.14172  0 192.52 286.94   31.13 192.31 286.74   31.19
  -1   0  10 166.123 122.185   3-0.82811 0.81700 0.54987-0.54987 0.00119 0.27762  0 295.59 247.40  160.45 295.82 247.40  160.69
   1   0 -10  50.593  99.032   3-0.83981 0.85093 0.51405-0.51405-0.28145 0.00265  0 183.20 263.56  193.67 183.16 263.61  193.58
  -1   0   9  28.346  71.302   1-0.00794-0.00655-0.99185 0.99185 0.12507 0.12533  0 195.95 282.77   28.74 196.09 282.87   29.17
  -1   0   9  -0.999  73.839   3-0.83259 0.81779 0.54821-0.54821-0.02891 0.27922  2 289.07 247.70  163.77 289.06 247.85  164.15
   1   0  -9  -7.191  67.644   3-0.83966 0.85445 0.51366-0.51366-0.28330 0.03299  0 188.25 263.21  194.64 188.42 263.32  193.80
  -1   0   8 646.832 166.964   1 0.00253-0.02074-0.99347 0.99347 0.11339 0.10850  0 199.83 279.03   27.01 199.86 279.06   27.23
  -1   0   8 949.746 205.475   3-0.83673 0.81826 0.54573-0.54573-0.06290 0.28471  0 282.51 248.41  167.82 282.53 248.27  168.06
   1   0  -8 693.189 176.987   3-0.83915 0.85762 0.51242-0.51242-0.28910 0.06729  0 193.55 263.11  194.28 193.63 263.03  194.49
  -1   0   7 -26.224  59.930   1 0.01244-0.03437-0.99475 0.99475 0.10230 0.09106  0 203.92 275.27   25.68 203.62 275.27   25.40
  -1   0   7 -25.329  57.828   3-0.84033 0.81819 0.54204-0.54204-0.10241 0.29571  0 276.32 248.58  172.53 276.21 248.67  172.61
   1   0  -7   1.993  57.423   3-0.83806 0.86021 0.50993-0.50993-0.30048 0.10718  0 198.97 262.67  195.67 198.82 262.75  195.86
  -1   0   6 951.412 179.776   1 0.02158-0.04721-0.99571 0.99571 0.09206 0.07279  0 207.49 271.67   23.87 207.38 271.51   23.71
  -1   0   6  1248.4   208.0   3-0.84292 0.81710 0.53642-0.53642-0.15004 0.31485  0 270.04 249.18  178.06 270.09 249.06  178.12
   1   0  -6  1205.7   204.9   3-0.83589 0.86171 0.50545-0.50545-0.32011 0.15530  0 204.12 262.29  197.83 203.98 262.48  198.23
  -1   0   5  32.823  61.412   1 0.02959-0.05894-0.99637 0.99637 0.08305 0.05329  0 211.25 267.62   22.25 211.14 267.77   22.23
  -1   0   5 -61.726  49.334   3-0.84341 0.81391 0.52743-0.52743-0.21033 0.34664  0 264.04 249.52  184.77 264.18 249.44  185.15
   1   0  -5 -13.758  47.269   1 0.12852-0.09917-0.99059 0.99059-0.02991-0.10643  0 261.91 243.34    3.09 261.90 243.54    3.76
   1   0  -5 -59.686  54.038   3-0.83180 0.86118 0.49721-0.49721-0.35256 0.21642  0 209.12 262.34  201.33 209.12 262.20  202.19
  -1   0   4 656.023 131.468   1 0.03589-0.06895-0.99677 0.99677 0.07593 0.03189  0 214.79 264.01   21.42 214.90 264.03   21.06
  -1   0   4 827.688 146.239   3-0.83893 0.80575 0.51190-0.51190-0.29154 0.39935  0 258.63 249.85  194.93 258.50 249.80  194.79
   1   0  -4 648.864 122.849   1 0.11389-0.08082-0.99310 0.99310-0.01301-0.09481  0 257.72 247.66    6.64 257.69 247.59    6.52
   1   0  -4 661.396 127.425   3-0.82218 0.85525 0.48246-0.48246-0.40618 0.29851  0 214.34 261.77  208.71 214.17 261.94  208.84
  -1   0   3  16.915  32.642   1 0.03937-0.07615-0.99695 0.99695 0.07201 0.00730  0 218.44 260.35   20.95 218.67 260.28   20.42
  -1   0   3   0.501  31.270   3-0.82134 0.78458 0.48128-0.48128-0.41016 0.48937  0 253.44 250.18  209.27 253.14 250.15  209.35
   1   0  -3 -12.928  27.509   1 0.09819-0.06141-0.99514 0.99514 0.00505-0.08436  0 253.84 251.84    9.38 253.55 251.57    9.47
   1   0  -3  -7.538  29.987   3-0.79852 0.83528 0.45255-0.45255-0.49717 0.41797  0 219.09 261.51  220.67 219.07 261.67  220.57
   1   0  -3  34.331  35.864   4-0.82507 0.86175 0.39168-0.39168-0.51141 0.43213  0 218.08 254.34    5.05 218.23 254.34    5.31
  -1   0  -3  20.097  41.368   3-0.72333 0.66440 0.53272-0.53272 0.34248-0.43424  0 216.36 252.25  120.42 216.46 252.06  120.67
   1   0   3  -5.530  38.440   3-0.67359 0.73252 0.51456-0.51456 0.43938-0.34762  0 255.73 260.07  108.26 255.90 260.19  108.57
  -1   0  -5   8.848  66.455   3-0.78644 0.72015 0.54943-0.54943 0.17856-0.32739  0 206.40 252.97  139.62 206.37 252.65  140.19
   1   0   5 -25.717  34.726   1 0.03894 0.02755-0.99692 0.99692 0.07250 0.07632  2 221.87 282.11   20.77 222.11 282.15   20.50
   1   0   5   9.624  71.392   3-0.72889 0.79517 0.53453-0.53453 0.33032-0.18150  0 267.29 259.48  122.01 267.26 259.67  122.15
  -1   0  -6  8843.1   401.8   3-0.80161 0.73165 0.55139-0.55139 0.12587-0.30322  0 201.27 252.90  146.41 201.22 252.94  146.31
   1   0   6  6800.7   248.7   1 0.02110 0.04910-0.99566 0.99566 0.09259 0.08475  0 218.30 285.96   23.81 218.33 285.96   23.80
   1   0   6  7832.6   376.8   3-0.73978 0.80974 0.53794-0.53794 0.30550-0.12814  0 273.27 259.44  125.25 273.28 259.41  125.16
  -1   0  -7   2.677  59.247   3-0.81208 0.73846 0.55187-0.55187 0.08327-0.28893  0 196.05 253.38  151.44 196.07 253.21  151.26
   1   0   7  80.797  61.106   1 0.00503 0.06889-0.99382 0.99382 0.11059 0.09526  0 214.64 289.78   27.37 214.57 289.80   26.77
   1   0   7  18.034  67.119   3-0.74597 0.81960 0.53980-0.53980 0.29071-0.08483  0 279.30 259.10  126.97 279.51 259.15  126.94
  -1   0  -8 163.454 117.273   3-0.81985 0.74255 0.55146-0.55146 0.04700-0.28116  0 190.62 253.36  155.98 190.87 253.49  155.43
   1   0   8 151.077  83.021   1-0.01010 0.08773-0.99148 0.99148 0.12746 0.10691  0 210.83 293.70   29.63 210.81 293.68   29.57
   1   0   8 211.574 124.897   3-0.74929 0.82660 0.54076-0.54076 0.28259-0.04817  2 285.77 258.90  127.86 285.94 258.88  127.91
  -1   0  -9 -39.850  51.358   3-0.82576 0.74478 0.55048-0.55048 0.01528-0.27794  0 185.75 253.68  158.87 185.64 253.77  159.08
   1   0   9 -33.990  42.527   1-0.02466 0.10601-0.98866 0.98866 0.14364 0.11924  0 207.19 297.49   32.28 207.06 297.61   32.26
   1   0   9 -41.429  50.543   3-0.75070 0.83168 0.54115-0.54115 0.27908-0.01614  0 292.51 258.68  128.80 292.59 258.61  128.33
  -1   0 -10  1697.4   318.3   3-0.83034 0.74568 0.54914-0.54914-0.01317-0.27799  0 180.48 254.13  162.42 180.37 254.05  162.34
   1   0  10  1329.4   165.1   1-0.03892 0.12398-0.98538 0.98538 0.15939 0.13201  0 203.28 301.50   34.78 203.31 301.60   34.89
   1   0  10  1803.8   327.9   3-0.75077 0.83543 0.54117-0.54117 0.27891 0.01257  0 299.43 258.23  128.48 299.47 258.33  128.35
  -1   0 -11  35.543  90.729   3-0.83394 0.74561 0.54752-0.54752-0.03919-0.28047  0 175.13 254.11  165.57 175.06 254.33  165.33
   1   0  11  16.251  68.745   1-0.05293 0.14170-0.98164 0.98164 0.17482 0.14509  0 199.89 305.75   37.56 199.56 305.66   37.49
   1   0  11 -18.287  74.918   3-0.74985 0.83818 0.54091-0.54091 0.28121 0.03880  0 306.46 258.18  128.32 306.62 258.04  128.08
  -1   0 -12  1586.2   341.2   3-0.83678 0.74477 0.54569-0.54569-0.06335-0.28481  0 169.71 254.58  167.94 169.70 254.61  168.11
   1   0  12  1381.2   258.2   1-0.06678 0.15926-0.97743 0.97743 0.19004 0.15839  0 195.81 309.81   40.21 195.80 309.81   40.06
   1   0  12  1220.4   294.4   3-0.74815 0.84016 0.54043-0.54043 0.28539 0.06315  0 314.22 257.69  127.40 314.05 257.75  127.57
  -1   0 -13  -3.140  94.986   3-0.83900 0.74331 0.54367-0.54367-0.08607-0.29059  0 164.51 254.91  170.40 164.29 254.89  170.72
   1   0  13 -51.267  55.334   1-0.08057 0.17677-0.97274 0.97274 0.20510 0.17184  0 191.93 314.00   42.30 192.02 314.06   42.63
   1   0  13 -26.693  63.354   3-0.74583 0.84152 0.53976-0.53976 0.29105 0.08602  0 321.64 257.44  126.90 321.79 257.45  126.90
  -1   0 -14 28871.3  1403.4   3-0.84071 0.74135 0.54148-0.54148-0.10763-0.29752  2 158.69 255.15  173.28 158.80 255.17  173.21
   1   0  14 23489.2   758.1   1-0.09428 0.19420-0.96758 0.96758 0.22004 0.18542  0 188.24 318.47   45.23 188.23 318.42   45.19
   1   0  14 27925.9  1058.0   3-0.74299 0.84235 0.53893-0.53893 0.29787 0.10773  0 329.85 257.18  126.14 329.88 257.13  126.08
  -1   0 -15  -2.676  99.116   3-0.84198 0.73894 0.53914-0.53914-0.12828-0.30537  0 153.14 255.54  175.92 153.24 255.46  175.60
   1   0  15  10.865  91.129   1-0.10797 0.21160-0.96192 0.96192 0.23489 0.19909  0 184.53 322.95   47.63 184.42 322.91   47.75
   1   0  15   6.894 118.206   3-0.73972 0.84275 0.53792-0.53792 0.30564 0.12849  0 338.28 256.86  124.90 338.35 256.81  125.14
  -1   0 -16  8513.3   647.5   3-0.84286 0.73614 0.53667-0.53667-0.14816-0.31399  0 147.60 255.73  177.77 147.58 255.75  177.90
   1   0  16  6729.6   448.2   1-0.12169 0.22906-0.95574 0.95574 0.24975 0.21291  0 180.62 327.55   50.21 180.57 327.54   50.33
   1   0  16  7354.7   593.4   3-0.73604 0.84275 0.53679-0.53679 0.31417 0.14849  0 347.10 256.55  124.22 347.26 256.47  124.11
  -1   0 -17 -44.548  91.201   3-0.84339 0.73299 0.53405-0.53405-0.16742-0.32323  0 142.07 256.19  179.92 141.82 256.04  180.14
   1   0  17   0.260  84.396   1-0.13536 0.24645-0.94907 0.94907 0.26447 0.22673  0 176.48 332.41   52.84 176.70 332.34   52.92
   1   0  17  28.715  95.579   3-0.73201 0.84240 0.53553-0.53553 0.32335 0.16784  0 356.32 256.18  123.66 356.64 256.11  123.00
  -1   0 -18  3687.7   627.8   3-0.84359 0.72952 0.53130-0.53130-0.18615-0.33300  0 136.00 256.27  182.08 135.93 256.34  182.32
   1   0  18  2501.6   308.7   1-0.14908 0.26388-0.94186 0.94186 0.27914 0.24058  0 172.82 337.41   55.75 172.78 337.32   55.52
   1   0  18  3225.3   592.0   3-0.72765 0.84171 0.53413-0.53413 0.33306 0.18666  0 366.68 255.94  121.79 366.57 255.73  121.82
  -1   0 -19  -2.478 145.887   3-0.84350 0.72575 0.52840-0.52840-0.20443-0.34321  0 129.48 256.71  184.58 129.92 256.65  184.46
   1   0  19 -11.548  82.019   1-0.16285 0.28136-0.93411 0.93411 0.29377 0.25448  0 168.83 342.21   57.69 168.82 342.50   58.14
   1   0  19 -32.335 125.456   3-0.72299 0.84073 0.53260-0.53260 0.34322 0.20503  2 375.89 255.35  120.81 377.12 255.34  120.58
  -1   0 -20  7397.3   695.3   3-0.84313 0.72170 0.52538-0.52538-0.22233-0.35380  0 123.88 256.94  186.48 123.75 256.96  186.57
   1   0  20  6353.7   500.2   1-0.17661 0.29884-0.92581 0.92581 0.30836 0.26841  0 164.82 347.94   60.71 164.81 347.91   60.78
  -1   0 -21 -59.298 144.570   3-0.84247 0.71737 0.52224-0.52224-0.23991-0.36472  0 117.31 257.63  188.51 117.42 257.28  188.64
   1   0  21  10.687 103.904   1-0.19039 0.31633-0.91693 0.91693 0.32292 0.28238  2 160.78 353.64   64.19 160.75 353.58   63.44
  -1   0 -22  3537.1   680.5   3-0.84156 0.71278 0.51896-0.51896-0.25721-0.37593  0 110.90 257.53  190.66 110.89 257.62  190.69
   1   0  22  3066.0   376.9   1-0.20422 0.33388-0.90745 0.90745 0.33746 0.29636  2 156.69 359.43   66.04 156.61 359.54   66.14
   1   0  22  3742.6   382.0   2 0.16900-0.03972 0.94224-0.94224 0.30868 0.32460  0 318.93 389.94  149.96 318.94 389.79  149.81
  -1   0 -23 118.494 187.039   3-0.84039 0.70793 0.51554-0.51554-0.27426-0.38737  0 103.92 258.03  192.68 104.16 257.96  192.72
   1   0  23 121.739 146.973   1-0.21816 0.35154-0.89733 0.89733 0.35199 0.31037  0 152.43 365.55   68.93 152.41 365.83   68.87
   1   0  23 -25.223  56.433   2 0.14710-0.01444 0.93973-0.93973 0.32510 0.33688  0 323.97 399.88  146.18 324.07 399.58  146.42
  -1   0 -24  1639.8   540.4   3-0.83897 0.70283 0.51199-0.51199-0.29109-0.39904  2  97.34 258.54  194.56  97.18 258.31  194.73
   1   0  24  2356.2   480.5   1-0.23212 0.36921-0.88658 0.88658 0.36649 0.32439  0 147.99 372.51   71.35 148.12 372.49   71.63
   1   0  24  2463.0   440.7   2 0.12481 0.01154 0.93643-0.93643 0.34129 0.34921  0 329.20 410.07  143.53 329.21 410.05  143.03
  -1   0 -25  -9.897 119.192   3-0.83730 0.69749 0.50831-0.50831-0.30774-0.41089  0  89.80 259.00  196.95  89.95 258.68  196.73
   1   0  25  66.435  85.700   1-0.24610 0.38691-0.87516 0.87516 0.38098 0.33843  0 143.42 379.70   74.19 143.74 379.56   74.43
   1   0  25 153.796 130.919   2 0.10218 0.03785 0.93226-0.93226 0.35735 0.36166  0 333.95 421.21  139.70 334.51 421.34  139.59
  -1   0 -26  1189.1   452.3   3-0.83539 0.69190 0.50448-0.50448-0.32421-0.42292  0  82.80 259.06  198.42  82.41 259.07  198.73
   1   0  26  1549.3   427.9   1-0.26016 0.40468-0.86302 0.86302 0.39545 0.35248  0 139.11 386.97   76.81 139.26 387.09   77.27
   1   0  26  2391.3   472.6   2 0.07912 0.06461 0.92719-0.92719 0.37329 0.37423  0 340.10 433.41  136.64 339.93 433.54  136.11
  -1   0 -27  -1.807 143.468   3-0.83361 0.68606 0.50035-0.50035-0.34015-0.43473  0  74.77 259.61  200.87  74.64 259.44  200.67
   1   0  27  39.563 131.008   1-0.27432 0.42256-0.85013 0.85013 0.40992 0.36654  0 134.74 395.49   80.54 134.67 395.16   80.16
   1   0  27  83.324 115.448   2 0.05552 0.09189 0.92116-0.92116 0.38915 0.38689  2 344.92 447.18  132.29 345.48 446.79  132.56
  -1   0 -28 583.447 343.500   3-0.83123 0.67999 0.49624-0.49624-0.35633-0.44702  0  66.04 259.66  202.71  66.41 259.86  202.65
   1   0  28 697.495 309.362   1-0.28858 0.44053-0.83645 0.83645 0.42437 0.38062  0 129.93 403.56   82.84 129.96 403.84   83.10
  -1   0 -29 221.371 208.176   3-0.82860 0.67366 0.49199-0.49199-0.37238-0.45943  0  58.42 259.73  204.49  57.76 260.31  204.63
   1   0  29 264.866 161.500   1-0.30287 0.45854-0.82194 0.82194 0.43882 0.39470  0 124.87 413.15   86.09 125.10 413.22   86.10
   1   0  29  56.624 122.869   2 0.00693 0.14786 0.90598-0.90598 0.42061 0.41246  2 357.19 476.07  126.06 356.97 477.06  125.27
  -1   0 -30 571.896 325.080   3-0.82572 0.66709 0.48759-0.48759-0.38834-0.47195  0  48.97 260.93  206.86  48.65 260.79  206.61
   1   0  30 841.389 330.938   1-0.31726 0.47664-0.80655 0.80655 0.45325 0.40879  0 120.28 423.22   88.88 120.09 423.40   89.16
   1   0  30 604.141 281.528   2-0.01829 0.17677 0.89667-0.89667 0.43624 0.42534  0 363.75 494.79  121.87 362.87 494.45  121.49
  -1   0 -31 -21.410 114.587   3-0.82259 0.66027 0.48304-0.48304-0.40419-0.48457  0  39.40 261.45  209.07  38.99 261.30  208.59
   1   0  31 132.818 115.528   1-0.33174 0.49483-0.79022 0.79022 0.46769 0.42288  0 114.54 434.42   92.37 114.92 434.53   92.29
  -1   0 -32 144.537 264.260   3-0.81921 0.65320 0.47834-0.47834-0.41995-0.49727  2  28.77 261.81  210.10  28.73 261.84  210.58
   1   0  32 463.475 250.384   1-0.34635 0.51316-0.77285 0.77285 0.48211 0.43698  0 109.68 447.00   95.97 109.55 446.76   95.50
  -1   0 -33 129.752 165.329   3-0.81557 0.64587 0.47348-0.47348-0.43564-0.51006  0  17.74 262.26  212.67  17.79 262.42  212.57
  -1  -1  33 418.814 280.543   1-0.27134 0.34599-0.85291 0.80173 0.40687 0.52826  0  83.27 428.91   79.20  83.05 428.75   79.55
  -1   1  33 180.610 191.046   1-0.35481 0.42946-0.76234 0.81352 0.49043 0.44470  0  85.15 431.49   97.29  85.16 431.46   97.39
   1  -1 -33 288.325 226.388   3-0.78744 0.71341 0.44003-0.49105-0.53014-0.40315  0  22.37 264.25  225.04  22.19 264.63  224.98
   1   1 -33 185.216 189.509   3-0.80310 0.72907 0.45794-0.40691-0.48217-0.45112  0  24.47 286.46  218.33  23.79 286.10  218.59
  -1  -1  32 687.564 329.132   1-0.25568 0.32662-0.86696 0.81579 0.39085 0.51576  0  89.12 417.39   76.38  89.70 417.24   76.36
  -1   1  32 810.791 318.865   1-0.34265 0.41359-0.77734 0.82852 0.47846 0.42815  2  91.69 419.53   94.25  91.71 419.81   94.68
   1  -1 -32  1483.0   559.5   4-0.82147 0.75030 0.39222-0.44326-0.51758-0.38840  0  43.04 183.82    5.91  42.73 183.50    6.18
   1   1 -32  1003.1   434.7   3-0.80704 0.73671 0.46269-0.41167-0.46846-0.43636  2  35.19 284.77  216.78  34.42 284.85  216.80
  -1   1  31 -23.284 116.058   1-0.33063 0.39785-0.79150 0.84268 0.46658 0.41150  2  98.68 408.43   92.18  97.93 409.17   92.05
   1  -1 -31  31.531 109.941   3-0.79539 0.72875 0.44895-0.49997-0.50691-0.36943  0  43.56 263.16  221.27  42.83 263.40  221.86
   1  -1 -31  37.155 196.325   4-0.82827 0.76082 0.39117-0.44222-0.50582-0.37166  0  52.61 188.15    3.56  52.33 187.44    4.52
   1   1 -31 207.667 208.075   3-0.81075 0.74411 0.46729-0.41627-0.45477-0.42157  0  44.10 283.89  215.03  44.41 283.71  215.03
  -1  -1  30 360.764 237.756   1-0.22449 0.28800-0.89253 0.84135 0.35858 0.49097  0 101.78 396.12   69.15 102.02 397.10   70.12
  -1   1  30 715.134 335.724   1-0.31881 0.38232-0.80485 0.85602 0.45480 0.39475  0 103.80 399.27   89.82 103.85 399.43   89.50
   1  -1 -30 456.928 292.533   3-0.79904 0.73609 0.45315-0.50417-0.49553-0.35235  0  52.43 263.20  220.38  52.26 262.85  220.35
   1   1 -30 417.638 282.375   3-0.81423 0.75129 0.47173-0.42071-0.44113-0.40675  0  53.93 282.90  213.25  53.81 282.66  213.27
  -1  -1  29 395.198 220.022   1-0.20889 0.26868-0.90413 0.85296 0.34233 0.47870  0 107.73 387.72   66.68 107.75 388.21   67.05
  -1  -1  29 377.136 323.412   2-0.05975 0.11889 0.87925-0.93017 0.46089 0.35980  2 376.65 463.40  114.90 378.26 464.15  115.26
  -1   1  29 183.367 181.806   1-0.30718 0.36697-0.81743 0.86861 0.44313 0.37790  0 109.28 390.56   87.01 109.51 390.45   87.01
   1  -1 -29 193.514 269.648   3-0.80246 0.74321 0.45718-0.50820-0.48431-0.33509  0  61.63 262.43  218.93  61.17 262.34  218.87
   1   1 -29  92.394 183.990   3-0.81749 0.75824 0.47602-0.42500-0.42751-0.39189  0  62.90 281.93  211.00  62.70 281.69  211.54
  -1  -1  28 128.759 134.758   1-0.19329 0.24937-0.91499 0.86381 0.32598 0.46652  0 113.73 379.66   63.79 113.24 379.97   64.01
  -1  -1  28 169.098 141.218   2-0.04145 0.09691 0.88727-0.93819 0.45016 0.34202  0 371.06 448.36  118.36 370.90 448.68  118.01
  -1   1  28 332.162 220.967   1-0.29572 0.35180-0.82930 0.88048 0.43159 0.36091  0 114.87 381.99   84.57 114.94 382.12   84.59
   1  -1 -28  38.295 165.312   3-0.80568 0.75012 0.46103-0.51205-0.47330-0.31764  0  69.44 261.34  217.63  69.63 261.85  217.43
   1   1 -28 242.317 248.990   3-0.82053 0.76497 0.48015-0.42913-0.41394-0.37699  0  71.22 281.18  209.67  71.15 280.79  209.82
  -1  -1  27 468.099 263.573   1-0.17771 0.23008-0.92512 0.87394 0.30953 0.45445  0 118.87 372.18   61.36 118.53 372.30   60.99
  -1  -1  27 392.428 214.527   2-0.02379 0.07556 0.89450-0.94543 0.43960 0.32407  0 363.10 434.00  121.23 363.90 434.58  120.66
  -1   1  27 436.858 243.099   1-0.28442 0.33678-0.84049 0.89167 0.42020 0.34377  0 120.66 373.64   81.79 120.17 374.36   82.24
   1  -1 -27 238.541 243.642   3-0.80869 0.75682 0.46472-0.51574-0.46249-0.29998  0  77.69 261.46  216.25  77.69 261.39  216.02
   1   1 -27 535.118 345.395   3-0.82336 0.77149 0.48414-0.43312-0.40042-0.36205  0  79.34 280.14  207.80  79.21 279.96  208.12
  -1  -1  26 229.187 189.664   1-0.16209 0.21073-0.93455 0.88338 0.29296 0.44249  0 123.43 365.55   58.50 123.63 365.12   57.99
  -1  -1  26 195.352 154.032   2-0.00689 0.05497 0.90100-0.95193 0.42922 0.30593  2 357.47 421.82  123.30 357.20 421.67  123.19
  -1   1  26 160.508 203.130   1-0.27339 0.32204-0.85100 0.90218 0.40897 0.32648  0 125.46 366.45   79.19 125.22 367.12   79.97
  -1   1  26  98.235 126.301   2 0.16264-0.11456 0.94154-0.89062 0.31359 0.42156  0 371.77 413.24  149.40 372.40 414.26  148.80
   1  -1 -26  12.908 143.307   3-0.81150 0.76332 0.46823-0.51925-0.45192-0.28207  0  85.55 260.52  214.81  85.40 260.96  214.66
   1   1 -26  17.717 140.633   3-0.82598 0.77780 0.48798-0.43696-0.38695-0.34705  0  87.01 279.35  205.98  86.91 279.18  206.44
  -1  -1  25 303.232 217.919   1-0.14638 0.19131-0.94332 0.89215 0.27626 0.43067  0 128.47 358.59   55.39 128.56 358.38   55.00
  -1   1  25 279.523 224.382   1-0.26256 0.30749-0.86089 0.91206 0.39792 0.30901  0 130.12 360.40   78.00 130.10 360.31   77.76
  -1   1  25 289.599 190.670   2 0.18262-0.13785 0.94336-0.89246 0.29836 0.40800  0 365.10 402.97  151.53 364.91 402.36  151.91
   1  -1 -25  81.173 235.791   3-0.81411 0.76963 0.47157-0.52259-0.44163-0.26390  2  92.34 260.62  213.70  92.79 260.54  213.34
  -1  -1  24 290.809 227.826   1-0.13064 0.17186-0.95142 0.90025 0.25940 0.41899  0 133.32 352.20   52.33 133.34 352.01   52.02
  -1  -1  24 169.704 146.287   2 0.02494 0.01576 0.91203-0.96295 0.40914 0.26898  0 345.54 399.28  127.89 344.63 398.81  127.97
  -1   1  24 105.475 142.081   1-0.25201 0.29323-0.87014 0.92132 0.38707 0.29133  0 135.23 353.43   74.67 134.83 353.90   75.62
   1  -1 -24 282.102 250.648   3-0.81653 0.77574 0.47474-0.52576-0.43163-0.24543  0 100.17 260.07  211.40  99.89 260.15  212.06
   1   1 -24 149.183 223.735   3-0.83062 0.78983 0.49523-0.44421-0.36018-0.31688  0 101.49 278.13  202.84 101.41 277.78  203.12
  -1  -1  23 -41.971 122.014   1-0.11479 0.15229-0.95891 0.90777 0.24227 0.40734  0 137.90 346.05   49.36 138.00 345.98   49.03
  -1  -1  23  97.093  91.211   2 0.03982-0.00281 0.91665-0.96757 0.39951 0.25010  0 338.99 388.51  130.32 338.71 388.62  130.20
  -1   1  23  25.903 127.900   1-0.24172 0.27922-0.87881 0.92998 0.37645 0.27342  0 140.04 347.36   73.17 139.43 347.83   73.55
   1  -1 -23 -56.092 109.519   3-0.81876 0.78166 0.47773-0.52875-0.42197-0.22662  0 106.77 259.87  210.66 106.74 259.77  210.84
   1   1 -23   6.233 157.566   3-0.83264 0.79555 0.49865-0.44763-0.34691-0.30168  0 108.61 277.12  201.33 108.28 277.14  201.50
  -1  -1  22 223.278 176.594   1-0.09890 0.13269-0.96572 0.91458 0.22506 0.39604  0 142.46 340.39   46.28 142.52 340.27   46.05
  -1  -1  22 356.360 198.331   2 0.05394-0.02061 0.92072-0.97164 0.39020 0.23090  0 332.95 378.98  132.44 333.02 379.12  132.32
  -1   1  22 104.940 207.962   1-0.23173 0.26552-0.88689 0.93806 0.36609 0.25525  0 143.86 342.03   71.35 143.92 342.06   71.55
   1  -1 -22 -71.999 132.515   3-0.82080 0.78739 0.48053-0.53155-0.41270-0.20742  0 113.69 260.12  209.84 113.37 259.40  209.67
   1   1 -22 105.936 170.910   3-0.83450 0.80109 0.50191-0.45088-0.33372-0.28640  0 114.93 276.67  199.77 114.91 276.55  199.89
  -1  -1  21  -3.659  76.298   1-0.08289 0.11296-0.97190 0.92076 0.20764 0.38495  0 147.30 334.75   42.47 146.94 334.82   43.06
  -1  -1  21  27.335 104.147   2 0.06734-0.03771 0.92429-0.97521 0.38126 0.21133  0 327.65 369.93  134.30 327.53 370.25  134.34
  -1   1  21 -23.275 112.776   1-0.22204 0.25212-0.89440 0.94558 0.35603 0.23679  0 148.11 336.79   69.07 148.30 336.57   69.63
   1  -1 -21 -73.532  86.038   3-0.82266 0.79294 0.48314-0.53416-0.40387-0.18778  0 119.58 259.18  208.46 119.79 259.05  208.55
   1   1 -21  75.881 160.311   3-0.83579 0.80645 0.50525-0.45423-0.32094-0.27134  0 121.64 275.84  198.03 121.29 276.02  198.33
  -1  -1  20  1314.9   377.1   1-0.06671 0.09306-0.97745 0.92631 0.18996 0.37410  0 151.00 329.97   40.32 151.25 329.61   40.05
  -1  -1  20  1366.4   306.9   2 0.07993-0.05399 0.92739-0.97831 0.37274 0.19134  0 322.08 361.99  136.19 322.23 361.93  136.23
  -1   1  20  1211.6   347.9   1-0.21270 0.23906-0.90137 0.95254 0.34631 0.21798  0 152.62 331.20   67.51 152.58 331.32   67.80
   1  -1 -20  1179.2   384.2   3-0.82433 0.79831 0.48554-0.53657-0.39555-0.16763  0 126.17 258.42  207.60 126.03 258.71  207.51
   1   1 -20  1468.8   426.8   3-0.83728 0.81162 0.50826-0.45723-0.30794-0.25584  0 127.68 275.49  197.00 127.56 275.49  196.76
  -1  -1  19 241.109 177.187   1-0.05037 0.07301-0.98236 0.93122 0.17201 0.36355  0 155.46 324.47   36.98 155.48 324.62   37.01
  -1  -1  19 387.484 167.810   2 0.09161-0.06935 0.93005-0.98097 0.36470 0.17086  0 316.96 354.06  137.57 317.11 354.10  138.00
  -1  -1  19 212.732 185.171   3-0.76072 0.78264 0.54386-0.59488 0.25335 0.28256  0 370.46 230.75  131.45 370.67 231.12  131.39
  -1   1  19 445.057 240.252   1-0.20376 0.22641-0.90777 0.95895 0.33699 0.19878  2 156.80 326.38   66.43 156.77 326.29   66.05
  -1   1  19 552.926 270.170   3-0.79575 0.81767 0.55079-0.49977 0.14722 0.38869  0 373.42 253.20  143.65 373.34 252.98  143.84
   1  -1 -19 331.121 242.932   3-0.82582 0.80349 0.48774-0.53876-0.38782-0.14689  0 132.12 258.37  206.77 132.11 258.39  206.55
   1   1 -19 463.526 248.768   3-0.83859 0.81661 0.51113-0.46010-0.29507-0.24021  0 133.63 274.77  194.81 133.66 274.99  195.21
  -1  -1  18  43.986  97.697   2 0.10236-0.08379 0.93230-0.98322 0.35722 0.14983  0 312.32 346.63  140.28 312.15 346.70  139.62
  -1  -1  18 215.518 160.217   3-0.76639 0.78464 0.54526-0.59629 0.23805 0.26933  0 359.60 231.97  133.21 360.44 232.18  133.21
  -1   1  18   7.208  97.917   1-0.19531 0.21424-0.91362 0.96480 0.32811 0.17913  2 161.21 321.66   64.85 160.89 321.45   64.40
  -1   1  18  27.113 104.126   3-0.80162 0.81987 0.55139-0.50037 0.12581 0.38157  0 362.69 253.33  146.87 363.07 253.44  146.32
   1  -1 -18 166.450 169.334   3-0.82712 0.80848 0.48970-0.54072-0.38077-0.12548  0 138.26 258.28  205.14 138.04 258.07  205.67
   1   1 -18  65.510 136.281   3-0.83974 0.82144 0.51386-0.46283-0.28235-0.22443  0 139.60 274.69  193.75 139.63 274.51  193.68
  -1  -1  17  -5.738 110.028   1-0.01694 0.03215-0.99022 0.93908 0.13507 0.34346  0 163.57 314.93   30.77 163.71 315.17   30.83
  -1  -1  17  41.135  87.060   2 0.11205-0.09716 0.93418-0.98510 0.35040 0.12813  0 307.36 339.86  140.79 307.35 339.70  141.09
  -1   1  17  52.772 111.360   1-0.18738 0.20259-0.91892 0.97009 0.31975 0.15896  0 164.73 316.65   62.58 164.93 316.78   62.86
  -1   1  17  12.489  94.306   3-0.80730 0.82188 0.55175-0.50073 0.10361 0.37524  2 353.68 253.88  148.53 353.39 253.87  148.88
   1  -1 -17  23.630 110.294   3-0.82823 0.81329 0.49141-0.54244-0.37451-0.10326  0 144.17 257.67  205.06 143.84 257.75  204.89
   1   1 -17  21.174 116.508   3-0.84072 0.82609 0.51645-0.46543-0.26981-0.20848  0 145.48 273.85  191.96 145.47 274.07  192.19
  -1  -1  16  1497.0   339.2   1 0.00022 0.01128-0.99314 0.94200 0.11597 0.33404  0 167.91 310.62   27.47 167.72 310.68   27.66
  -1  -1  16  1571.6   303.8   2 0.12056-0.10936 0.93571-0.98663 0.34435 0.10568  0 302.91 332.95  142.62 302.69 333.05  142.38
  -1  -1  16  2208.7   455.1   3-0.77721 0.78811 0.54770-0.59872 0.20709 0.24323  0 341.97 234.13  136.69 341.64 234.06  136.85
  -1   1  16  1115.9   294.6   1-0.18005 0.19156-0.92364 0.97482 0.31201 0.13818  0 169.00 312.11   61.08 168.91 312.27   61.44
  -1   1  16  2408.6   468.5   3-0.81282 0.82376 0.55186-0.50084 0.08006 0.36973  0 344.14 254.21  151.66 344.18 254.31  151.63
   1  -1 -16  1191.0   340.1   3-0.82914 0.81789 0.49284-0.54387-0.36920-0.08010  0 149.55 257.45  203.83 149.52 257.45  204.24
   1   1 -16  1588.2   389.5   3-0.84154 0.83059 0.51890-0.46788-0.25748-0.19230  0 151.12 273.72  191.13 151.20 273.64  190.72
  -1  -1  15  1316.0   313.0   1 0.01775-0.00996-0.99533 0.94419 0.09635 0.32514  0 171.70 306.53   24.70 171.67 306.32   24.42
  -1  -1  15  1522.6   284.8   2 0.12773-0.12022 0.93691-0.98783 0.33920 0.08231  0 298.12 326.70  143.79 298.16 326.72  143.47
  -1  -1  15  2473.7   480.4   3-0.78238 0.78961 0.54871-0.59973 0.19137 0.23042  0 332.75 235.11  139.04 332.94 234.91  138.69
  -1   1  15  1934.1   381.9   1-0.17341 0.18120-0.92778 0.97896 0.30499 0.11667  0 172.87 307.90   60.35 172.84 307.88   60.17
  -1   1  15  2111.1   424.6   3-0.81807 0.82534 0.55162-0.50060 0.05580 0.36549  0 335.57 254.68  154.47 335.50 254.69  154.42
   1  -1 -15  1542.9   374.9   3-0.82984 0.82228 0.49396-0.54498-0.36502-0.05581  0 155.30 257.14  203.56 155.10 257.15  203.72
   1   1 -15  1559.4   359.6   3-0.84221 0.83494 0.52122-0.47019-0.24541-0.17588  0 156.96 273.02  189.45 156.84 273.24  189.29
  -1  -1  14  39.841  92.968   1 0.03573-0.03165-0.99676 0.94562 0.07612 0.31686  0 175.42 302.31   20.68 175.58 302.08   21.09
  -1  -1  14  73.487  94.211   2 0.13337-0.12955 0.93779-0.98871 0.33512 0.05787  0 293.79 320.88  144.50 293.77 320.66  144.33
  -1  -1  14 277.077 159.123   3-0.78740 0.79094 0.54959-0.60062 0.17544 0.21782  0 324.49 235.68  140.42 324.66 235.70  140.55
  -1   1  14 110.159 122.419   1-0.16760 0.17167-0.93130 0.98248 0.29882 0.09431  0 176.89 303.55   58.41 176.71 303.62   59.05
  -1   1  14 330.613 173.619   3-0.82309 0.82668 0.55101-0.49998 0.03018 0.36261  0 326.90 255.33  157.44 327.23 255.06  157.37
   1  -1 -14 282.170 203.778   3-0.83029 0.82643 0.49470-0.54573-0.36220-0.03016  2 160.87 256.77  203.46 160.59 256.86  203.37
   1   1 -14 159.528 142.131   3-0.84273 0.83914 0.52338-0.47236-0.23365-0.15914  0 162.49 273.15  187.78 162.39 272.86  187.90
  -1  -1  13 212.681 157.184   1 0.05426-0.05390-0.99735 0.94621 0.05516 0.30930  0 179.55 297.95   17.39 179.43 297.94   17.65
  -1  -1  13 103.952  98.159   2 0.13720-0.13707 0.93836-0.98928 0.33234 0.03214  2 289.44 314.86  145.10 289.50 314.87  144.91
  -1  -1  13 487.292 199.983   3-0.79227 0.79214 0.55034-0.60136 0.15925 0.20547  0 316.52 236.86  142.53 316.73 236.44  142.44
  -1   1  13 263.701 145.065   1-0.16277 0.16312-0.93416 0.98533 0.29368 0.07092  0 180.54 299.64   57.94 180.53 299.46   58.12
  -1   1  13 387.581 180.902   3-0.82783 0.82775 0.54996-0.49893 0.00292 0.36138  0 319.38 255.64  160.35 319.35 255.41  160.50
   1  -1 -13 170.374 144.214   3-0.83048 0.83031 0.49501-0.54603-0.36105-0.00285  0 166.01 256.81  203.06 166.00 256.57  203.23
   1   1 -13 199.265 140.522   3-0.84313 0.84321 0.52539-0.47437-0.22228-0.14201  0 167.71 272.55  186.53 167.87 272.49  186.56
  -1  -1  12  2220.3   265.9   1 0.07347-0.07682-0.99701 0.94587 0.03331 0.30264  0 183.23 293.85   14.12 183.25 293.89   14.08
  -1  -1  12  2267.5   245.1   2 0.13888-0.14244 0.93860-0.98953 0.33112 0.00485  2 285.32 309.36  145.45 285.35 309.30  145.17
  -1  -1  12  2546.4   312.7   3-0.79701 0.79321 0.55094-0.60196 0.14275 0.19345  0 309.08 237.19  144.29 309.13 237.14  144.36
  -1   1  12  2135.8   260.4   1-0.15911 0.15575-0.93627 0.98745 0.28979 0.04629  0 184.31 295.40   57.39 184.31 295.39   57.42
  -1   1  12  2625.6   315.8   3-0.83224 0.82848 0.54837-0.49734-0.02639 0.36219  0 311.83 256.01  163.79 311.80 255.75  163.86
   1  -1 -12  2376.0   263.1   1 0.10968-0.10632-0.99371 0.94257-0.00815-0.32779  0 294.41 211.20    7.23 294.48 211.16    7.31
   1  -1 -12  3056.8   339.7   3-0.83034 0.83386 0.49477-0.54580-0.36194 0.02651  0 171.45 256.20  203.33 171.33 256.28  203.34
   1   1 -12  2591.0   312.4   3-0.84339 0.84715 0.52725-0.47623-0.21139-0.12440  0 173.32 272.10  185.25 173.29 272.15  185.28
  -1  -1  11  2492.8   270.3   1 0.09354-0.10061-0.99561 0.94447 0.01039 0.29704  0 186.94 289.90   10.28 187.02 289.91   10.34
  -1  -1  11  2395.6   238.7   2 0.13793-0.14518 0.93847-0.98939 0.33181-0.02435  0 281.32 303.95  145.14 281.31 303.93  145.02
  -1  -1  11  2864.8   311.1   3-0.80162 0.79414 0.55139-0.60242 0.12583 0.18184  0 301.92 237.82  146.38 301.82 237.79  146.32
  -1   1  11  2095.0   246.4   1-0.15689 0.14981-0.93754 0.98871 0.28742 0.02013  0 188.09 291.46   57.07 188.06 291.40   57.00
  -1   1  11  2913.0   314.7   3-0.83622 0.82878 0.54611-0.49508-0.05826 0.36556  0 304.58 256.08  167.67 304.57 256.08  167.52
   1  -1 -11  2324.4   253.0   1 0.08744-0.08038-0.99615 0.94501 0.01735-0.32478  2 289.77 216.05   11.46 289.65 216.12   11.48
   1  -1 -11  3136.1   462.2   3-0.82977 0.83699 0.49386-0.54488-0.36541 0.05845  0 176.72 256.07  203.63 176.60 256.00  203.77
   1   1 -11  2456.0   290.1   3-0.84354 0.85098 0.52894-0.47791-0.20113-0.10617  0 178.68 271.76  184.13 178.67 271.82  184.07
  -1  -1  10  26.053  69.179   1 0.11464-0.12542-0.99298 0.94184-0.01387 0.29279  0 190.55 285.98    6.16 190.76 286.00    6.38
  -1  -1  10 230.246 107.211   2 0.13373-0.14467 0.93785-0.98877 0.33486-0.05591  0 277.65 298.77  144.46 277.38 298.75  144.39
  -1  -1  10  78.880  94.321   3-0.80613 0.79497 0.55169-0.60271 0.10837 0.17077  0 294.83 238.17  147.93 294.77 238.41  148.34
  -1   1  10  62.457  90.072   1-0.15645 0.14566-0.93779 0.98896 0.28696-0.00793  0 191.60 287.27   56.65 191.76 287.47   56.92
  -1   1  10  68.256  93.702   3-0.83963 0.82851 0.54295-0.49193-0.09340 0.37220  0 297.81 256.24  171.43 297.62 256.40  171.57
   1  -1 -10  44.724  73.524   1 0.06356-0.05278-0.99731 0.94616 0.04460-0.32351  0 284.54 221.04   15.80 284.96 220.89   15.93
   1  -1 -10  66.425  92.422   3-0.82863 0.83955 0.49205-0.54307-0.37216 0.09367  0 182.01 255.64  204.75 181.80 255.72  204.60
   1   1 -10  20.730  89.421   3-0.84360 0.85471 0.53044-0.47942-0.19168-0.08712  0 184.06 271.70  183.18 184.00 271.50  182.97
  -1  -1   9 802.667 170.622   2 0.12543-0.14006 0.93653-0.98746 0.34085-0.09041  0 273.36 293.88  143.48 273.57 293.74  143.12
  -1   1   9 585.723 167.320   1-0.15825 0.14375-0.93676 0.98794 0.28888-0.03838  0 195.52 283.65   57.40 195.43 283.60   57.26
  -1   1   9 923.655 221.710   3-0.84221 0.82742 0.53860-0.48757-0.13279 0.38309  0 291.02 256.73  176.11 290.94 256.70  176.12
   1  -1  -9 806.602 199.978   1 0.03759-0.02309-0.99686 0.94572 0.07402-0.32442  0 280.50 225.60   20.88 280.41 225.51   20.75
   1  -1  -9  1131.2   263.6   3-0.82668 0.84128 0.48903-0.54006-0.38318 0.13317  0 186.78 255.29  206.14 186.95 255.44  205.97
   1   1  -9 613.318 184.165   3-0.84358 0.85837 0.53172-0.48070-0.18332-0.06698  0 189.42 271.32  181.85 189.31 271.20  181.99
  -1  -1   8 238.325  96.186   2 0.11184-0.13016 0.93414-0.98506 0.35055-0.12863  0 269.70 289.03  141.03 269.89 288.86  141.06
  -1  -1   8 426.809 148.898   3-0.81485 0.79638 0.55182-0.60284 0.07091 0.15090  0 281.32 239.63  152.98 281.34 239.54  152.68
  -1   1   8 428.541 141.885   1-0.16294 0.14472-0.93405 0.98523 0.29387-0.07190  0 199.17 279.73   58.26 199.05 279.78   58.16
  -1   1   8 471.932 161.118   3-0.84354 0.82507 0.53255-0.48152-0.17782 0.39962  0 284.50 256.97  181.71 284.52 257.00  181.35
   1  -1  -8 570.275 169.505   1 0.00896 0.00925-0.99433 0.94319 0.10621-0.32809  0 275.95 230.03   25.71 276.00 229.99   26.05
   1  -1  -8 635.621 184.073   3-0.82347 0.84177 0.48430-0.53532-0.39988 0.17833  0 192.00 255.20  207.86 192.04 255.16  208.05
   1   1  -8 528.204 158.066   3-0.84352 0.86199 0.53274-0.48172-0.17649-0.04531  0 194.60 270.83  181.04 194.60 270.92  181.19
  -1  -1   7  24.512  49.495   2 0.09124-0.11324 0.92997-0.98089 0.36496-0.17155  0 265.98 284.04  138.45 266.33 284.13  137.94
  -1  -1   7  79.408  79.163   3-0.81920 0.79705 0.55152-0.60255 0.05027 0.14304  0 274.90 239.93  155.05 274.94 240.06  155.06
  -1   1   7 -57.201  40.360   1-0.17140 0.14947-0.92901 0.98019 0.30285-0.10941  0 202.81 275.98   59.45 202.64 275.99   59.78
  -1   1   7 -35.542  55.051   3-0.84285 0.82071 0.52395-0.47293-0.23051 0.42381  0 278.50 257.29  187.55 278.35 257.29  187.53
   1  -1  -7  32.935  65.150   1-0.02315 0.04507-0.98898 0.93784 0.14196-0.33533  0 271.48 234.58   31.92 271.72 234.35   31.98
   1  -1  -7  58.461  79.872   3-0.81824 0.84023 0.47702-0.52805-0.42427 0.23119  0 197.14 254.72  211.01 197.06 254.88  211.13
   1   1  -7   5.437  66.191   3-0.84346 0.86561 0.53342-0.48239-0.17186-0.02144  0 200.05 270.64  181.06 199.89 270.64  180.66
  -1  -1   6 932.249 164.843   2 0.06119-0.08688 0.92270-0.97362 0.38536-0.22047  0 262.77 279.52  133.46 262.92 279.50  133.41
  -1  -1   6  1025.7   185.5   3-0.82360 0.79778 0.55092-0.60195 0.02739 0.13742  0 268.59 240.71  157.71 268.71 240.56  157.69
  -1   1   6 625.292 145.039   1-0.18492 0.15927-0.92052 0.97170 0.31714-0.15223  0 206.05 272.32   62.34 206.18 272.22   62.38
  -1   1   6  1224.9   220.3   3-0.83871 0.81289 0.51139-0.46037-0.29386 0.45867  0 272.40 257.58  194.88 272.44 257.58  195.06
   1  -1  -6  1014.9   188.5   1-0.05981 0.08545-0.97960 0.92846 0.18240-0.34725  0 267.45 238.62   39.04 267.57 238.59   38.77
   1  -1  -6  1020.8   201.6   3-0.80953 0.83522 0.46576-0.51679-0.45937 0.29476  0 202.08 254.63  215.50 202.00 254.60  215.62
   1   1  -6 881.807 175.768   3-0.84344 0.86926 0.53360-0.48257-0.17061 0.00580  0 205.35 270.21  180.50 205.17 270.38  180.51
  -1  -1   5 608.632 122.763   2 0.01836-0.04774 0.90988-0.96080 0.41336-0.27698  0 259.72 274.95  127.19 259.69 274.98  126.98
  -1  -1   5 689.662 144.449   3-0.82817 0.79867 0.54986-0.60088 0.00084 0.13547  0 262.69 240.97  160.66 262.64 241.03  160.73
  -1   1   5 544.017 134.241   1-0.20532 0.17595-0.90667 0.95785 0.33862-0.20223  0 209.47 268.35   66.28 209.65 268.47   66.35
  -1   1   5 450.109 128.167   3-0.82855 0.79918 0.49192-0.44090-0.37263 0.50877  0 267.01 257.91  204.56 266.81 257.88  204.66
   1  -1  -5 582.078 140.194   1-0.10261 0.13197-0.96420 0.91305 0.22909-0.36542  0 263.49 242.80   46.76 263.58 242.74   46.75
   1  -1  -5 607.919 143.562   3-0.79447 0.82385 0.44790-0.49893-0.50970 0.37356  0 206.83 254.43  222.51 206.83 254.31  222.23
   1   1  -5 739.738 147.209   2 0.16706-0.13768 0.94199-0.89107 0.31029-0.44666  0 213.10 238.14  149.93 213.01 238.07  149.48
   1   1  -5 827.069 159.095   3-0.84350 0.87300 0.53298-0.48196-0.17486 0.03855  0 210.50 270.05  181.09 210.46 270.13  181.00
  -1  -1   4  5658.4   244.2   2-0.04214 0.00907 0.88698-0.93790 0.45057-0.34271  0 256.71 270.56  118.19 256.69 270.54  117.91
  -1  -1   4  5705.1   244.1   3-0.83305 0.79987 0.54798-0.59901-0.03236 0.14017  0 256.75 241.46  164.55 256.71 241.48  164.55
  -1   1   4  5162.2   248.6   1-0.23541 0.20233-0.88395 0.93512 0.36991-0.26204  0 213.02 264.72   72.26 213.04 264.73   72.29
  -1   1   4  5432.4   262.1   3-0.80579 0.77272 0.46116-0.41014-0.47292 0.58059  0 261.52 258.14  217.41 261.53 258.16  217.38
   1  -1  -4  5748.1   259.6   1-0.15386 0.18694-0.93923 0.88805 0.28424-0.39211  0 259.74 246.80   56.36 259.75 246.82   56.43
   1  -1  -4  5089.7   255.1   3-0.76701 0.80008 0.41835-0.46937-0.58187 0.47420  0 211.47 254.05  232.18 211.46 254.03  232.13
   1  -1  -4  5990.0   257.8   4-0.78262 0.81558 0.39638-0.44742-0.57800 0.47021  0 214.60 244.17   14.89 214.60 244.11   14.98
   1   1  -4  5857.6   248.1   2 0.07778-0.04471 0.92687-0.87595 0.37421-0.48207  0 215.79 242.20  136.13 215.72 242.18  135.91
   1   1  -4  5940.0   248.8   3-0.84360 0.87678 0.53085-0.47982-0.18905 0.08124  0 215.83 269.92  182.64 215.77 269.89  182.66
  -1  -1   3  2714.2   159.5   2-0.12628 0.08952 0.84564-0.89656 0.49791-0.41856  0 254.01 266.21  105.31 254.00 266.17  105.21
  -1  -1   3  3107.3   155.3   3-0.83840 0.80155 0.54428-0.59531-0.07954 0.15886  0 250.88 241.92  169.84 250.92 241.90  169.97
  -1   1   3  2560.5   162.9   1-0.27902 0.24223-0.84570 0.89687 0.41471-0.33537  0 216.25 261.02   81.19 216.29 260.98   81.13
  -1   1   3  2437.3   160.5   3-0.75740 0.72064 0.40863-0.35761-0.60322 0.68243  0 256.72 258.47  235.22 256.73 258.44  235.18
  -1   1   3  3097.0   167.2   4-0.76621 0.72953 0.39737-0.34632-0.60064 0.67992  0 253.57 267.02   18.46 253.58 266.98   18.40
   1  -1  -3  2601.8   163.0   1-0.21677 0.25356-0.89838 0.84720 0.35053-0.42987  0 256.15 250.80   68.64 256.14 250.82   68.59
   1  -1  -3  2544.4   152.4   4-0.69081 0.72749 0.39760-0.44865-0.68886 0.60958  0 218.69 245.66   32.70 218.69 245.61   32.67
   1   1  -3  2737.0   160.7   2-0.03412 0.07088 0.89032-0.83940 0.44582-0.52518  0 218.21 246.29  118.99 218.17 246.27  119.11
   1   1  -3  3033.5   153.2   3-0.84308 0.87993 0.52509-0.47406-0.22402 0.14471  0 221.11 269.71  186.58 221.09 269.66  186.76
  -1  -1   2  1506.5   113.3   2-0.23935 0.19882 0.77161-0.82258 0.55365-0.50275  2 251.83 261.89   87.82 251.74 261.87   87.68
  -1   1   2  1431.4   114.1   1-0.34136 0.30086-0.77888 0.83005 0.47721-0.42639  2 219.20 257.20   94.31 219.31 257.22   94.40
  -1   1   2  1466.8   104.9   4-0.58927 0.54887 0.39000-0.33895-0.77841 0.82918  2 250.04 265.43   49.24 249.97 265.34   49.33
   1  -1  -2  1365.2   111.3   1-0.29515 0.33566-0.82987 0.77870 0.43103-0.48184  2 252.83 254.78   84.37 252.82 254.76   84.48
   1  -1  -2  1379.1   103.4   4-0.50792 0.54834 0.38226-0.43345-0.83296 0.78209  2 222.02 247.07   61.21 222.04 247.14   61.45
   1   1  -2  1667.5   123.9   2-0.17151 0.21204 0.81836-0.76739 0.52188-0.57279  2 220.22 250.34   98.55 220.25 250.37   98.24
   1   1   1 227.930  63.629   1-0.61202 0.66356 0.26531-0.21427 0.65895-0.62426  2 226.14 267.93  228.08 226.48 267.55  227.96
  -1  -1  -2  1556.4    86.6   1-0.57018 0.51491-0.31074 0.25969 0.67985-0.74305  0 244.84 240.28  160.60 244.86 240.30  160.81
  -1  -1  -2  2551.1   154.6   3-0.80664 0.75139 0.55173-0.60275 0.10627-0.16950  2 222.62 243.74  148.78 222.74 243.80  148.58
  -1   1  -2  1365.0   107.7   1-0.61360 0.55835 0.25066-0.19962 0.66249-0.72565  2 224.65 242.05  226.11 224.66 242.02  226.22
  -1   1  -2  2031.1   138.5   3-0.47796 0.42254 0.42536-0.37416 0.70142-0.76499  0 218.11 259.67   71.45 218.14 259.69   71.55
   1  -1   2  1423.1    92.9   1-0.62149 0.67673 0.10008-0.15112 0.68945-0.62628  0 246.96 270.34  208.64 246.98 270.37  208.61
   1  -1   2  1881.8   132.8   3-0.40866 0.46408 0.38922-0.44041 0.76679-0.70321  0 253.98 252.25   60.47 254.04 252.24   60.46
   1   1   2  1531.2    86.1   1-0.60703 0.66230-0.12445 0.17550 0.69925-0.63605  0 226.66 271.40  182.59 226.73 271.39  182.78
   1   1   2  2526.7   132.0   3-0.76773 0.82299 0.54558-0.49456 0.23434-0.17111  0 249.17 268.65  133.72 249.11 268.64  133.65
  -1  -1  -3  61.001  34.877   1-0.42370 0.36471-0.66367 0.61264 0.55605-0.64774  0 246.24 236.19  113.05 246.24 236.33  113.70
  -1  -1  -3 121.625  61.408   3-0.81887 0.75995 0.55155-0.60258 0.05190-0.14357  0 217.50 244.22  154.87 217.43 244.12  154.87
  -1   1  -3 139.257  70.668   3-0.60474 0.54567 0.48629-0.43509 0.54860-0.64090  0 214.19 259.77   93.92 214.14 259.98   94.14
   1  -1   3  53.876  42.917   1-0.59724 0.65619 0.36513-0.41617 0.63026-0.53863  0 248.81 274.34  239.62 248.55 274.35  240.05
   1  -1   3 145.110  68.083   3-0.53140 0.59047 0.45200-0.50319 0.64297-0.55067  0 258.63 251.84   80.55 258.43 251.90   80.62
   1   1   3  28.905  34.994   1-0.52351 0.58251-0.45787 0.50891 0.64427-0.55257  0 225.65 275.29  142.32 225.46 275.22  142.47
   1   1   3  59.864  53.478   3-0.78322 0.84215 0.54886-0.49784 0.18877-0.09701  0 254.90 268.85  139.21 254.85 268.46  139.00
  -1  -1  -4 242.632  66.461   1-0.27605 0.21325-0.84851 0.79734 0.41168-0.53203  0 248.62 232.25   80.43 248.77 232.29   80.51
  -1  -1  -4 425.435 124.796   3-0.82567 0.76308 0.55050-0.60153 0.01577-0.13594  0 212.15 244.41  159.18 212.12 244.45  159.02
  -1   1  -4 268.351 100.226   3-0.67833 0.61572 0.51641-0.46539 0.43093-0.55123  0 209.77 260.23  109.51 209.71 260.22  109.65
   1  -1   4 283.399 105.643   3-0.60165 0.66438 0.48490-0.53610 0.55297-0.43194  0 263.42 251.48   93.44 263.46 251.56   93.54
   1   1   4 323.787 106.473   3-0.78903 0.85164 0.54986-0.49884 0.17008-0.04979  0 260.76 268.36  141.04 260.73 268.29  141.18
  -1  -1  -5  2944.7   160.0   1-0.16425 0.09774-0.93328 0.88211 0.29527-0.44414  0 251.90 228.16   58.53 251.94 228.15   58.41
  -1  -1  -5  3234.2   231.2   3-0.83021 0.76393 0.54919-0.60022-0.01227-0.13640  0 206.90 244.81  162.18 206.83 244.76  162.24
  -1   1  -5  3719.8   255.2   3-0.72474 0.65846 0.53318-0.48216 0.33942-0.48824  0 205.05 260.47  120.76 204.99 260.50  121.04
   1  -1   5  2880.2   226.9   3-0.64325 0.70953 0.50217-0.55320 0.49029-0.34147  0 268.88 251.15  102.06 268.88 251.22  101.97
   1   1   5  2754.2   155.0   1-0.35219 0.41870-0.76563 0.81680 0.48786-0.33899  0 220.15 282.82   96.60 220.18 282.84   96.81
   1   1   5  3531.0   242.1   3-0.79100 0.85729 0.55015-0.49913 0.16353-0.01471  0 266.78 268.09  142.11 266.75 268.12  141.94
  -1  -1  -6  1628.8   133.7   1-0.08283 0.01263-0.97192 0.92078 0.20757-0.38491  0 255.41 223.94   43.16 255.48 223.91   43.05
  -1  -1  -6  1791.1   195.7   3-0.83353 0.76358 0.54774-0.59877-0.03601-0.14115  0 201.58 245.03  165.19 201.54 245.06  164.97
  -1   1  -6  1555.3   186.3   3-0.75546 0.68551 0.54247-0.49145 0.26704-0.44439  0 200.13 260.77  129.69 200.11 260.78  129.77
   1  -1   6  1684.9   191.3   3-0.66961 0.73957 0.51298-0.56401 0.44636-0.26900  0 274.57 250.93  107.47 274.63 250.86  107.68
   1   1   6  1472.6   130.3   1-0.30090 0.37113-0.82399 0.87517 0.43683-0.25943  0 216.95 286.67   85.68 216.95 286.67   85.68
   1   1   6  1722.2   192.3   3-0.79102 0.86098 0.55016-0.49914 0.16346 0.01389  0 272.95 268.11  142.08 272.92 267.96  141.95
  -1  -1  -7  1594.3   142.9   1-0.02166-0.05225-0.98929 0.93815 0.14032-0.34617  0 259.22 219.55   31.63 259.25 219.56   31.71
  -1  -1  -7  1986.8   217.9   3-0.83610 0.76248 0.54619-0.59722-0.05720-0.14846  0 196.23 245.35  167.50 196.27 245.35  167.40
  -1   1  -7  1676.8   202.9   3-0.77691 0.70328 0.54764-0.49661 0.20798-0.41386  0 195.05 261.19  136.42 195.13 261.06  136.75
   1  -1   7  1674.5   203.4   3-0.68666 0.76029 0.51961-0.57063 0.41575-0.20986  0 280.73 250.50  111.54 280.65 250.48  111.58
   1   1   7  1429.2   139.4   1-0.26664 0.34058-0.85721 0.90839 0.40209-0.19616  0 213.51 290.47   78.62 213.55 290.52   78.59
   1   1   7  1947.0   212.4   3-0.78989 0.86352 0.54999-0.49897 0.16726 0.03863  0 279.23 267.84  141.65 279.26 267.81  141.51
  -1  -1  -8  4717.3   251.0   1 0.02633-0.10397-0.99612 0.94498 0.08671-0.32108  0 263.17 215.08   22.80 263.20 215.08   22.83
  -1  -1  -8  5827.6   376.1   3-0.83814 0.76084 0.54454-0.59556-0.07674-0.15742  0 191.05 245.61  169.76 190.99 245.63  169.65
  -1   1  -8  5513.4   369.1   3-0.79254 0.71523 0.55037-0.49935 0.15835-0.39277  0 190.17 261.34  142.51 190.08 261.34  142.54
   1   1   8  4110.0   238.0   1-0.24421 0.32187-0.87674 0.92791 0.37902-0.14457  0 210.07 294.45   74.05 210.06 294.42   74.05
   1   1   8  5556.3   369.1   3-0.78798 0.86529 0.54969-0.49867 0.17354 0.06088  2 285.71 267.67  140.90 285.78 267.66  140.78
  -1  -1  -9  2463.2   198.3   1 0.06553-0.14688-0.99727 0.94613 0.04236-0.30524  0 267.26 210.46   15.49 267.29 210.47   15.56
  -1  -1  -9  3061.4   297.2   3-0.83977 0.75879 0.54278-0.59380-0.09516-0.16750  0 185.75 245.80  171.83 185.69 245.91  171.77
  -1   1  -9  3475.5   315.8   3-0.80430 0.72332 0.55159-0.50057 0.11556-0.37851  0 185.04 261.65  147.51 184.96 261.63  147.50
   1  -1   9  3250.5   304.5   3-0.70513 0.78612 0.52642-0.57744 0.38025-0.11731  0 293.51 249.88  116.04 293.44 249.69  116.02
   1   1   9  2665.3   206.1   1-0.22989 0.31126-0.88833 0.93951 0.36418-0.10120  0 206.56 298.36   71.10 206.51 298.36   71.19
   1   1   9  3124.9   295.6   3-0.78552 0.86650 0.54927-0.49825 0.18151 0.08144  0 292.43 267.57  139.96 292.50 267.52  139.85
  -1  -1 -10  99.059  75.701   1 0.09873-0.18379-0.99508 0.94394 0.00444-0.29584  0 271.58 205.61    9.43 271.51 205.69    9.37
  -1  -1 -10 129.832 114.445   3-0.84106 0.75641 0.54092-0.59195-0.11279-0.17837  0 180.63 246.26  173.93 180.37 246.17  173.80
  -1   1 -10 121.743 119.398   3-0.81323 0.72858 0.55186-0.50083 0.07820-0.36936  0 179.62 261.41  152.55 179.82 261.91  151.85
   1  -1  10 132.997  98.601   3-0.70972 0.79438 0.52805-0.57907 0.37101-0.07953  0 299.94 249.23  116.98 300.23 249.27  117.16
   1   1  10  71.139  75.726   1-0.22128 0.30636-0.89498 0.94616 0.35523-0.06373  0 202.67 302.46   69.35 202.91 302.37   69.48
   1   1  10 229.360 133.874   3-0.78260 0.86726 0.54875-0.49773 0.19068 0.10079  0 299.31 267.09  138.93 299.45 267.39  138.77
  -1  -1 -11  4648.3   400.5   3-0.84206 0.75373 0.53895-0.58998-0.12982-0.18983  0 175.08 246.33  175.78 175.02 246.44  175.77
  -1   1 -11  4386.2   388.7   3-0.82038 0.73205 0.55139-0.50037 0.04434-0.36400  0 174.54 262.20  155.52 174.59 262.21  155.74
   1  -1  11  3241.0   263.4   1 0.10939-0.02062-0.99375 0.94261-0.00783 0.32774  0 197.32 304.88    7.14 197.30 304.85    7.37
   1  -1  11  4178.7   376.2   3-0.71235 0.80068 0.52898-0.58000 0.36563-0.04562  0 307.30 248.82  117.81 307.29 248.83  117.83
   1   1  11  3901.0   279.7   1-0.21684 0.30564-0.89832 0.94950 0.35060-0.03057  0 199.29 306.46   68.55 199.28 306.45   68.61
   1   1  11  5071.1   410.6   3-0.77932 0.86766 0.54812-0.49710 0.20074 0.11926  0 306.64 267.32  137.73 306.65 267.26  137.60
  -1  -1 -12  2999.3   346.0   3-0.84279 0.75078 0.53690-0.58792-0.14642-0.20173  0 169.70 246.70  177.69 169.62 246.69  177.70
  -1   1 -12  3648.9   374.6   3-0.82607 0.73406 0.55041-0.49939 0.01347-0.36163  0 169.30 262.49  159.38 169.30 262.52  159.28
   1  -1  12  2739.0   259.2   1 0.08149 0.01100-0.99658 0.94544 0.02416 0.32427  0 193.71 309.11   12.45 193.67 309.00   12.59
   1  -1  12  3167.4   237.9   2 0.18126-0.08901 0.94326-0.99417 0.29940 0.04885  0 269.81 321.53  151.76 269.88 321.46  151.70
   1  -1  12  2822.1   328.0   3-0.71351 0.80552 0.52938-0.58041 0.36324-0.01470  0 314.50 248.30  118.27 314.65 248.37  118.12
   1   1  12  2535.2   245.0   1-0.21546 0.30797-0.89933 0.95051 0.34920-0.00064  0 195.69 310.69   68.49 195.62 310.62   68.34
   1   1  12  3623.4   365.9   3-0.77574 0.86775 0.54737-0.49635 0.21148 0.13706  0 314.00 267.20  136.46 314.13 267.13  136.34
  -1  -1 -13  4876.1   448.0   3-0.84329 0.74760 0.53471-0.58574-0.16267-0.21398  0 164.14 246.84  179.67 164.17 246.94  179.59
  -1   1 -13  5181.3   459.2   3-0.83062 0.73493 0.54904-0.49801-0.01504-0.36161  0 163.98 262.73  162.54 163.93 262.83  162.56
   1  -1  13  3739.9   309.1   1 0.05580 0.04040-0.99736 0.94622 0.05341 0.32353  0 190.02 313.33   17.42 189.99 313.25   17.37
   1  -1  13  3831.7   270.8   2 0.17369-0.07773 0.94266-0.99356 0.30515 0.07161  0 273.79 327.22  150.82 273.74 327.17  150.54
   1  -1  13  4108.8   409.8   3-0.71352 0.80921 0.52939-0.58041 0.36321 0.01386  0 322.11 247.96  118.25 322.34 247.88  118.13
   1   1  13  3680.0   299.5   1-0.21653 0.31276-0.89855 0.94973 0.35028 0.02681  0 191.93 314.94   68.59 191.93 314.88   68.55
   1   1  13  4297.0   414.4   3-0.77186 0.86754 0.54653-0.49551 0.22274 0.15433  0 321.80 267.11  135.12 321.92 267.02  135.01
  -1  -1 -14  1354.9   423.8   3-0.84355 0.74418 0.53242-0.58345-0.17865-0.22650  2 158.48 247.20  181.64 158.66 247.18  181.45
  -1   1 -14  1524.8   423.7   3-0.83426 0.73489 0.54735-0.49632-0.04167-0.36348  2 158.45 263.22  165.64 158.49 263.15  165.61
   1  -1  14  1298.4   281.0   1 0.03183 0.06808-0.99652 0.94538 0.08052 0.32494  0 186.23 317.52   21.70 186.28 317.61   21.81
   1  -1  14 965.800 199.242   2 0.16433-0.06487 0.94172-0.99264 0.31233 0.09304  0 277.82 333.14  149.71 277.72 333.12  149.06
   1  -1  14  1712.1   399.8   3-0.71262 0.81198 0.52908-0.58010 0.36507 0.04053  0 330.22 247.65  118.08 330.38 247.37  117.90
   1   1  14  1047.7   243.1   1-0.21941 0.31935-0.89640 0.94757 0.35328 0.05233  0 188.23 319.45   69.36 188.21 319.26   69.11
   1   1  14  1246.3   323.6   3-0.76771 0.86707 0.54558-0.49456 0.23440 0.17120  0 329.73 267.00  133.82 330.05 266.90  133.64
  -1  -1 -15  8583.4   626.5   3-0.84359 0.74055 0.53001-0.58104-0.19441-0.23924  0 153.13 247.33  183.25 153.06 247.42  183.29
  -1   1 -15  8832.4   636.7   3-0.83714 0.73410 0.54541-0.49438-0.06676-0.36689  0 152.98 263.48  168.49 152.97 263.49  168.50
   1  -1  15  7073.9   451.5   1 0.00921 0.09442-0.99436 0.94322 0.10593 0.32805  0 182.51 322.14   26.05 182.53 322.09   26.00
   1  -1  15  7706.6   410.8   2 0.15324-0.05009 0.94049-0.99141 0.32058 0.11330  0 281.68 339.40  147.76 281.71 339.33  147.36
   1  -1  15  8300.4   607.6   3-0.71097 0.81401 0.52849-0.57951 0.36847 0.06566  0 338.78 246.94  117.51 338.81 246.82  117.48
   1   1  15  6981.9   438.0   1-0.22376 0.32741-0.89309 0.94427 0.35782 0.07633  0 184.46 323.83   70.07 184.46 323.77   69.97
   1   1  15  8494.0   614.7   3-0.76332 0.86636 0.54451-0.49349 0.24640 0.18773  0 338.53 266.83  132.29 338.57 266.80  132.22
  -1  -1 -16 778.595 288.350   3-0.84342 0.73670 0.52749-0.57851-0.20999-0.25216  0 147.55 247.79  184.64 147.38 247.66  185.11
  -1   1 -16 858.221 293.668   3-0.83939 0.73267 0.54323-0.49221-0.09059-0.37156  0 147.44 263.75  171.14 147.34 263.83  171.24
[truncated: 15,633,296 more chars]
